# Supplementary material for: The SIRT7-mediated deacetylation of CHD1L amplifies HIF-2α-dependent signal that drives renal cell carcinoma progression and sunitinib resistance
Source: Cell Biosci. 2023 Sep 10;13:166. doi: 10.1186/s13578-023-01113-4 (PMC10493023; doi:10.1186/s13578-023-01113-4)
Supplement: Supplementary file 2 — Additional file 2: Table S1. Clinical information of RCC patients from TCGA-KIRC cohort. [file 13578_2023_1113_MOESM2_ESM.xls]

## Sheet: kirc_tcga_clinical_data
Table S1.Clinical information of RCC patients from TCGA-KIRC cohort.
Sample ID	Diagnosis Age	Neoplasm American Joint Committee on Cancer Clinical Distant Metastasis M Stage	American Joint Committee on Cancer Metastasis Stage Code	Neoplasm Disease Lymph Node Stage American Joint Committee on Cancer Code	Neoplasm Disease Stage American Joint Committee on Cancer Code	American Joint Committee on Cancer Publication Version Type	American Joint Committee on Cancer Tumor Stage Code	Cancer Type	Cancer Type Detailed	Neoplasm American Joint Committee on Cancer Clinical Group Stage	Neoplasm American Joint Committee on Cancer Clinical Regional Lymph Node N Stage	Neoplasm American Joint Committee on Cancer Clinical Primary Tumor T Stage	Days to Sample Collection.	Last Alive Less Initial Pathologic Diagnosis Date Calculated Day Value	Days to Sample Procurement	Disease Free (Months)	Disease Free Status	Disease code	Performance Status	Erythrocyte sedimentation rate	Ethnicity Category	Lymphomatous Extranodal Site Involvement Indicator	Form completion date	Fraction Genome Altered	Neoplasm Histologic Grade	Hemoglobin level	Neoplasm Histologic Type Name	Neoadjuvant Therapy Type Administered Prior To Resection Text	Prior Cancer Diagnosis Occurence	ICD-10 Classification	International Classification of Diseases for Oncology, Third Edition ICD-O-3 Histology Code	International Classification of Diseases for Oncology, Third Edition ICD-O-3 Site Code	Idh level	Informed consent verified	Year Cancer Initial Diagnosis	Is FFPE	Karnofsky Performance Score	Primary Tumor Laterality	Longest Dimension	Primary Lymph Node Presentation Assessment Ind-3	Lymph nodes examined positive	Lymph Node(s) Examined Number	First Pathologic Diagnosis Biospecimen Acquisition Method Type	Mutation Count	New Neoplasm Event Post Initial Therapy Indicator	Oct embedded	Oncotree Code	Overall Survival (Months)	Overall Survival Status
TCGA-3Z-A93Z-01	69	M0	M0	N0	Stage I	7th	T1a	Renal Cell Carcinoma	Renal Clear Cell Carcinoma	NA	NA	NA	134	0	NA	12.65	0:DiseaseFree	NA	0	[Unknown]	NOT HISPANIC OR LATINO	NA	2014-11-11	0.224	G2	Normal	Kidney Clear Cell Renal Carcinoma	No	No	C64.9	2021-03-10	C64.9	Normal	YES	2013	NO	100	Right	NA	NO	NA	NA	NA	NA	NO	TRUE	CCRCC	12.65	0:LIVING
TCGA-6D-AA2E-01	68	MX	MX	NX	Stage I	7th	T1b	Renal Cell Carcinoma	Renal Clear Cell Carcinoma	NA	NA	NA	93	0	NA	11.89	0:DiseaseFree	NA	1	NA	NOT HISPANIC OR LATINO	NA	3/17/14	0	G2	NA	Kidney Clear Cell Renal Carcinoma	No	No	C64.9	2021-03-10	C64.9	NA	YES	2013	NO	NA	Right	NA	NO	NA	NA	NA	NA	NO	TRUE	CCRCC	11.89	0:LIVING
TCGA-A3-3306-01	67	NA	M0	N0	Stage I	NA	T1b	Renal Cell Carcinoma	Renal Clear Cell Carcinoma	NA	NA	NA	NA	0	NA	36.79	0:DiseaseFree	NA	NA	NA	NOT HISPANIC OR LATINO	NA	8/23/10	0.2316	G3	NA	Kidney Clear Cell Renal Carcinoma	No	No	C64.9	2021-03-10	C64.9	NA	YES	2005	NO	NA	Left	0.9	NO	NA	NA	NA	NA	NA	NA	CCRCC	36.79	0:LIVING
TCGA-A3-3307-01	66	NA	M0	N0	Stage III	NA	T3b	Renal Cell Carcinoma	Renal Clear Cell Carcinoma	NA	NA	NA	NA	0	NA	47.17	0:DiseaseFree	NA	NA	NA	NA	NA	4/13/10	0.0494	G3	NA	Kidney Clear Cell Renal Carcinoma	No	Yes	C64.9	2021-03-10	C64.9	NA	YES	2005	NO	NA	Right	1	YES	NA	4	NA	NA	NA	NA	CCRCC	47.17	0:LIVING
TCGA-A3-3308-01	77	NA	M0	N0	Stage III	NA	T3b	Renal Cell Carcinoma	Renal Clear Cell Carcinoma	NA	NA	NA	NA	0	NA	0.53	0:DiseaseFree	NA	NA	NA	NA	NA	2004-12-10	0.0844	G2	Normal	Kidney Clear Cell Renal Carcinoma	No	No	C64.9	2021-03-10	C64.9	NA	YES	2006	NO	NA	Right	1.2	NO	NA	NA	NA	514	NA	NA	CCRCC	0.53	0:LIVING
TCGA-A3-3311-01	57	NA	M0	NX	Stage I	NA	T1	Renal Cell Carcinoma	Renal Clear Cell Carcinoma	NA	NA	NA	NA	0	NA	NA	NA	NA	NA	NA	NA	NA	4/20/10	0.0883	G2	Low	Kidney Clear Cell Renal Carcinoma	No	No	C64.9	2021-03-10	C64.9	NA	YES	2005	NO	NA	Right	1.7	NO	NA	NA	NA	56	NA	NA	CCRCC	39.13	1:DECEASED
TCGA-A3-3313-01	59	NA	M0	N0	Stage I	NA	T1b	Renal Cell Carcinoma	Renal Clear Cell Carcinoma	NA	NA	NA	NA	0	NA	NA	NA	NA	NA	NA	NA	NA	4/14/10	0.2078	G3	Low	Kidney Clear Cell Renal Carcinoma	No	No	C64.9	2021-03-10	C64.9	NA	YES	2005	NO	NA	Right	2	NA	NA	NA	NA	656	NA	NA	CCRCC	24.15	1:DECEASED
TCGA-A3-3316-01	57	NA	M0	NX	Stage II	NA	T2	Renal Cell Carcinoma	Renal Clear Cell Carcinoma	NA	NA	NA	NA	0	NA	49.05	0:DiseaseFree	NA	NA	NA	NA	NA	4/14/10	0.184	G3	NA	Kidney Clear Cell Renal Carcinoma	No	No	C64.9	2021-03-10	C64.9	NA	YES	2005	NO	NA	Left	1.7	NO	NA	NA	NA	577	NA	NA	CCRCC	49.05	0:LIVING
TCGA-A3-3317-01	67	NA	M0	N0	Stage II	NA	T2	Renal Cell Carcinoma	Renal Clear Cell Carcinoma	NA	NA	NA	NA	0	NA	31.27	1:Recurred/Progressed	NA	NA	NA	NA	NA	4/14/10	0.2776	G2	NA	Kidney Clear Cell Renal Carcinoma	No	No	C64.9	2021-03-10	C64.9	NA	YES	2005	NO	NA	Left	1.5	NO	NA	NA	NA	62	NA	NA	CCRCC	48.98	0:LIVING
TCGA-A3-3319-01	70	NA	M0	NX	Stage I	NA	T1b	Renal Cell Carcinoma	Renal Clear Cell Carcinoma	NA	NA	NA	NA	0	NA	37.12	0:DiseaseFree	NA	NA	NA	NA	NA	4/16/10	0.3654	G2	NA	Kidney Clear Cell Renal Carcinoma	No	No	C64.9	2021-03-10	C64.9	NA	YES	2006	NO	NA	Left	1.5	NO	NA	NA	NA	537	NA	NA	CCRCC	37.12	0:LIVING
TCGA-A3-3320-01	52	NA	M0	NX	Stage I	NA	T1b	Renal Cell Carcinoma	Renal Clear Cell Carcinoma	NA	NA	NA	NA	0	NA	49.54	0:DiseaseFree	NA	NA	NA	NA	NA	4/16/10	0.1083	G1	NA	Kidney Clear Cell Renal Carcinoma	No	No	C64.9	2021-03-10	C64.9	NA	YES	2005	NO	NA	Right	1.5	NO	NA	NA	NA	477	NA	NA	CCRCC	49.54	0:LIVING
TCGA-A3-3322-01	51	NA	M0	NX	Stage I	NA	T1a	Renal Cell Carcinoma	Renal Clear Cell Carcinoma	NA	NA	NA	NA	0	NA	48.55	0:DiseaseFree	NA	NA	NA	NA	NA	4/16/10	0.1946	G2	NA	Kidney Clear Cell Renal Carcinoma	No	No	C64.9	2021-03-10	C64.9	NA	YES	2006	NO	NA	Left	2	NO	NA	NA	NA	150	NA	NA	CCRCC	48.55	0:LIVING
TCGA-A3-3323-01	53	NA	M0	NX	Stage I	NA	T1b	Renal Cell Carcinoma	Renal Clear Cell Carcinoma	NA	NA	NA	NA	0	NA	36.33	0:DiseaseFree	NA	NA	NA	NA	NA	4/20/10	0.0513	G1	NA	Kidney Clear Cell Renal Carcinoma	No	No	C64.9	2021-03-10	C64.9	NA	YES	2006	NO	NA	Right	1.5	NO	NA	NA	NA	46	NA	NA	CCRCC	36.33	0:LIVING
TCGA-A3-3324-01	51	NA	M0	NX	Stage I	NA	T1b	Renal Cell Carcinoma	Renal Clear Cell Carcinoma	NA	NA	NA	NA	0	NA	38.96	0:DiseaseFree	NA	NA	NA	NA	NA	4/20/10	0.2139	G3	NA	Kidney Clear Cell Renal Carcinoma	No	No	C64.9	2021-03-10	C64.9	NA	YES	2006	NO	NA	Right	1.9	NO	NA	NA	NA	NA	NA	NA	CCRCC	38.96	0:LIVING
TCGA-A3-3325-01	52	NA	M0	NX	Stage I	NA	T1a	Renal Cell Carcinoma	Renal Clear Cell Carcinoma	NA	NA	NA	NA	0	NA	NA	NA	NA	NA	NA	NOT HISPANIC OR LATINO	NA	1/31/11	0.1117	G2	NA	Kidney Clear Cell Renal Carcinoma	No	Yes	C64.9	2021-03-10	C64.9	NA	YES	2006	NO	NA	Right	2	NO	NA	NA	NA	NA	NA	NA	CCRCC	38.44	1:DECEASED
TCGA-A3-3326-01	47	NA	M0	NX	Stage I	NA	T1a	Renal Cell Carcinoma	Renal Clear Cell Carcinoma	NA	NA	NA	NA	0	NA	37.35	0:DiseaseFree	NA	NA	NA	NA	NA	4/21/10	0.0419	G1	NA	Kidney Clear Cell Renal Carcinoma	No	No	C64.9	2021-03-10	C64.9	NA	YES	2006	NO	NA	Right	1.3	NO	NA	NA	NA	40	NA	NA	CCRCC	37.35	0:LIVING
TCGA-A3-3328-01	79	NA	M0	N0	Stage I	NA	T1b	Renal Cell Carcinoma	Renal Clear Cell Carcinoma	NA	NA	NA	NA	0	NA	45.5	0:DiseaseFree	NA	NA	NA	NOT HISPANIC OR LATINO	NA	1/31/11	NA	G2	NA	Kidney Clear Cell Renal Carcinoma	No	Yes	C64.9	2021-03-10	C64.9	NA	YES	2007	NO	NA	Left	1.5	YES	NA	1	NA	NA	NA	NA	CCRCC	45.5	0:LIVING
TCGA-A3-3329-01	75	NA	M0	N0	Stage I	NA	T1b	Renal Cell Carcinoma	Renal Clear Cell Carcinoma	NA	NA	NA	NA	0	NA	53.35	0:DiseaseFree	NA	NA	NA	NOT HISPANIC OR LATINO	NA	1/31/11	NA	G2	NA	Kidney Clear Cell Renal Carcinoma	No	Yes	C64.9	2021-03-10	C64.9	NA	YES	2007	NO	NA	Right	2	NO	NA	NA	NA	NA	NA	NA	CCRCC	53.35	0:LIVING
TCGA-A3-3331-01	86	NA	M0	N0	Stage I	NA	T1	Renal Cell Carcinoma	Renal Clear Cell Carcinoma	NA	NA	NA	NA	0	NA	48.78	0:DiseaseFree	NA	NA	NA	NOT HISPANIC OR LATINO	NA	4/29/10	0.1404	G2	NA	Kidney Clear Cell Renal Carcinoma	No	No	C64.9	2021-03-10	C64.9	NA	YES	2005	NO	NA	Right	1	NO	NA	NA	NA	137	NA	NA	CCRCC	48.78	0:LIVING
TCGA-A3-3335-01	41	NA	M0	N0	Stage II	NA	T2a	Renal Cell Carcinoma	Renal Clear Cell Carcinoma	NA	NA	NA	NA	0	NA	36.07	1:Recurred/Progressed	NA	NA	NA	NOT HISPANIC OR LATINO	NA	8/23/10	0.1461	G4	NA	Kidney Clear Cell Renal Carcinoma	No	No	C64.9	2021-03-10	C64.9	NA	YES	2006	NO	NA	Right	1.1	NO	NA	NA	NA	NA	NA	NA	CCRCC	61.96	0:LIVING
TCGA-A3-3336-01	75	NA	M0	NX	Stage I	NA	T1	Renal Cell Carcinoma	Renal Clear Cell Carcinoma	NA	NA	NA	NA	0	NA	34.26	0:DiseaseFree	NA	NA	NA	NOT HISPANIC OR LATINO	NA	3/17/11	0.2565	G4	NA	Kidney Clear Cell Renal Carcinoma	Yes	Yes	C64.9	2021-03-10	C64.9	NA	YES	2007	NO	NA	Right	0.8	NO	NA	NA	NA	NA	NA	NA	CCRCC	34.26	0:LIVING
TCGA-A3-3343-01	79	NA	M0	N0	Stage II	NA	T2	Renal Cell Carcinoma	Renal Clear Cell Carcinoma	NA	NA	NA	NA	0	NA	31.04	0:DiseaseFree	NA	NA	NA	NOT HISPANIC OR LATINO	NA	3/15/11	0.0515	G3	NA	Kidney Clear Cell Renal Carcinoma	No	Yes	C64.9	2021-03-10	C64.9	NA	YES	2005	NO	NA	Left	1.3	YES	0	1	NA	NA	NA	NA	CCRCC	31.04	0:LIVING
TCGA-A3-3346-01	68	NA	M0	NX	Stage I	NA	T1b	Renal Cell Carcinoma	Renal Clear Cell Carcinoma	NA	NA	NA	NA	0	NA	3.75	1:Recurred/Progressed	NA	NA	NA	NA	NA	4/29/10	0.3117	G3	NA	Kidney Clear Cell Renal Carcinoma	No	No	C64.9	2021-03-10	C64.9	NA	YES	2005	NO	NA	Left	1.7	NO	NA	NA	NA	708	NA	NA	CCRCC	4.5	1:DECEASED
TCGA-A3-3347-01	76	NA	M0	N1	Stage III	NA	T1b	Renal Cell Carcinoma	Renal Clear Cell Carcinoma	NA	NA	NA	NA	0	NA	20.04	1:Recurred/Progressed	NA	NA	NA	NOT HISPANIC OR LATINO	NA	6/30/10	0.2437	G2	NA	Kidney Clear Cell Renal Carcinoma	No	No	C64.9	2021-03-10	C64.9	NA	YES	2005	NO	NA	Right	1.2	YES	1	1	NA	25	NA	NA	CCRCC	52.89	1:DECEASED
TCGA-A3-3349-01	34	NA	M0	N0	Stage I	NA	T1b	Renal Cell Carcinoma	Renal Clear Cell Carcinoma	NA	NA	NA	NA	0	NA	45.5	0:DiseaseFree	NA	NA	NA	NOT HISPANIC OR LATINO	NA	6/30/10	0.0363	G2	NA	Kidney Clear Cell Renal Carcinoma	No	No	C64.9	2021-03-10	C64.9	NA	YES	2006	NO	NA	Left	1.3	NO	NA	NA	NA	42	NA	NA	CCRCC	45.5	0:LIVING
TCGA-A3-3351-01	42	NA	M0	N0	Stage II	NA	T2a	Renal Cell Carcinoma	Renal Clear Cell Carcinoma	NA	NA	NA	NA	0	NA	29.89	0:DiseaseFree	NA	NA	NA	HISPANIC OR LATINO	NA	6/30/10	0.0935	G2	NA	Kidney Clear Cell Renal Carcinoma	No	No	C64.9	2021-03-10	C64.9	NA	YES	2007	NO	NA	Right	1.6	NO	NA	NA	NA	NA	NA	NA	CCRCC	29.89	0:LIVING
TCGA-A3-3352-01	74	NA	M0	N0	Stage III	NA	T3a	Renal Cell Carcinoma	Renal Clear Cell Carcinoma	NA	NA	NA	NA	0	NA	NA	NA	NA	NA	NA	NOT HISPANIC OR LATINO	NA	8/23/10	0.0617	G3	NA	Kidney Clear Cell Renal Carcinoma	No	No	C64.9	2021-03-10	C64.9	NA	YES	2005	NO	NA	Left	0.7	NO	NA	NA	NA	NA	NA	NA	CCRCC	18.43	1:DECEASED
TCGA-A3-3357-01	62	NA	M0	N0	Stage II	NA	T2	Renal Cell Carcinoma	Renal Clear Cell Carcinoma	NA	NA	NA	NA	0	NA	88.3	0:DiseaseFree	NA	NA	NA	NOT HISPANIC OR LATINO	NA	1/31/11	0.1493	G3	NA	Kidney Clear Cell Renal Carcinoma	No	No	C64.9	2021-03-10	C64.9	NA	YES	2005	NO	NA	Right	1.2	NO	NA	NA	NA	80	NA	NA	CCRCC	88.3	0:LIVING
TCGA-A3-3358-01	57	NA	M0	N0	Stage I	NA	T1a	Renal Cell Carcinoma	Renal Clear Cell Carcinoma	NA	NA	NA	NA	0	NA	42.94	0:DiseaseFree	NA	NA	NA	NOT HISPANIC OR LATINO	NA	3/17/11	0.0899	G2	NA	Kidney Clear Cell Renal Carcinoma	No	Yes	C64.9	2021-03-10	C64.9	NA	YES	2005	NO	NA	Left	1	NO	NA	NA	NA	55	NA	NA	CCRCC	42.94	0:LIVING
TCGA-A3-3359-01	82	NA	M0	N0	Stage I	NA	T1a	Renal Cell Carcinoma	Renal Clear Cell Carcinoma	NA	NA	NA	NA	0	NA	82.26	0:DiseaseFree	NA	NA	NA	NOT HISPANIC OR LATINO	NA	1/31/11	0.0863	G2	NA	Kidney Clear Cell Renal Carcinoma	No	Yes	C64.9	2021-03-10	C64.9	NA	YES	2005	NO	NA	Left	1	NO	NA	NA	NA	NA	NA	NA	CCRCC	82.26	0:LIVING
TCGA-A3-3362-01	60	NA	M0	N0	Stage I	NA	T1a	Renal Cell Carcinoma	Renal Clear Cell Carcinoma	NA	NA	NA	NA	0	NA	51.22	0:DiseaseFree	NA	NA	NA	NOT HISPANIC OR LATINO	NA	6/30/10	0.0468	G2	NA	Kidney Clear Cell Renal Carcinoma	No	No	C64.9	2021-03-10	C64.9	NA	YES	2005	NO	NA	Left	1.2	NO	NA	NA	NA	42	NA	NA	CCRCC	51.22	0:LIVING
TCGA-A3-3363-01	50	NA	M0	N0	Stage II	NA	T2	Renal Cell Carcinoma	Renal Clear Cell Carcinoma	NA	NA	NA	NA	0	NA	10.48	0:DiseaseFree	NA	NA	NA	NA	NA	2005-11-10	0.051	G2	NA	Kidney Clear Cell Renal Carcinoma	No	No	C64.9	2021-03-10	C64.9	NA	YES	2006	NO	NA	Left	1	NO	NA	NA	NA	1392	NA	NA	CCRCC	10.48	0:LIVING
TCGA-A3-3365-01	46	NA	M0	NX	Stage I	NA	T1a	Renal Cell Carcinoma	Renal Clear Cell Carcinoma	NA	NA	NA	NA	0	NA	28.68	0:DiseaseFree	NA	NA	NA	NA	NA	2005-11-10	0.1171	G2	NA	Kidney Clear Cell Renal Carcinoma	No	No	C64.9	2021-03-10	C64.9	NA	YES	2006	NO	NA	Right	1.7	NO	NA	NA	NA	460	NA	NA	CCRCC	28.68	0:LIVING
TCGA-A3-3367-01	72	NA	M0	N0	Stage I	NA	T1b	Renal Cell Carcinoma	Renal Clear Cell Carcinoma	NA	NA	NA	NA	0	NA	74.57	0:DiseaseFree	NA	NA	NA	NOT HISPANIC OR LATINO	NA	1/31/11	0.0662	G3	NA	Kidney Clear Cell Renal Carcinoma	No	No	C64.9	2021-03-10	C64.9	NA	YES	2006	NO	NA	Left	1	NO	NA	NA	NA	60	NA	NA	CCRCC	74.57	0:LIVING
TCGA-A3-3370-01	48	NA	M0	N0	Stage I	NA	T1b	Renal Cell Carcinoma	Renal Clear Cell Carcinoma	NA	NA	NA	NA	0	NA	74.7	0:DiseaseFree	NA	NA	NA	NOT HISPANIC OR LATINO	NA	1/31/11	0.1005	G2	NA	Kidney Clear Cell Renal Carcinoma	No	No	C64.9	2021-03-10	C64.9	NA	YES	2006	NO	NA	Left	1	NO	NA	NA	NA	37	NA	NA	CCRCC	74.7	0:LIVING
TCGA-A3-3372-01	64	NA	M0	NX	Stage III	NA	T3	Renal Cell Carcinoma	Renal Clear Cell Carcinoma	NA	NA	NA	NA	0	NA	24.15	0:DiseaseFree	NA	NA	NA	NA	NA	2005-11-10	0.2658	G2	NA	Kidney Clear Cell Renal Carcinoma	No	No	C64.9	2021-03-10	C64.9	NA	YES	2007	NO	NA	Left	1.1	NO	NA	NA	NA	327	NA	NA	CCRCC	24.15	0:LIVING
TCGA-A3-3373-01	54	NA	M0	N0	Stage I	NA	T1b	Renal Cell Carcinoma	Renal Clear Cell Carcinoma	NA	NA	NA	NA	0	NA	53.25	0:DiseaseFree	NA	NA	NA	NOT HISPANIC OR LATINO	NA	1/31/11	0.1364	G3	NA	Kidney Clear Cell Renal Carcinoma	No	No	C64.9	2021-03-10	C64.9	NA	YES	2007	NO	NA	Right	0.6	NO	NA	NA	NA	53	NA	NA	CCRCC	53.25	0:LIVING
TCGA-A3-3374-01	51	NA	M0	N0	Stage I	NA	T1b	Renal Cell Carcinoma	Renal Clear Cell Carcinoma	NA	NA	NA	NA	0	NA	43.17	0:DiseaseFree	NA	NA	NA	NOT HISPANIC OR LATINO	NA	4/22/10	0.8213	G2	NA	Kidney Clear Cell Renal Carcinoma	No	No	C64.9	2021-03-10	C64.9	NA	YES	2005	NO	NA	Right	1.2	NA	NA	NA	NA	934	NA	NA	CCRCC	43.17	0:LIVING
TCGA-A3-3376-01	51	NA	M0	N0	Stage I	NA	T1a	Renal Cell Carcinoma	Renal Clear Cell Carcinoma	NA	NA	NA	NA	0	NA	NA	NA	NA	NA	NA	NOT HISPANIC OR LATINO	NA	1/31/11	0.0466	G2	NA	Kidney Clear Cell Renal Carcinoma	No	No	C64.9	2021-03-10	C64.9	NA	YES	2006	NO	NA	Left	1.4	NO	NA	NA	NA	45	NA	NA	CCRCC	55.72	1:DECEASED
TCGA-A3-3378-01	60	NA	M0	N0	Stage I	NA	T1	Renal Cell Carcinoma	Renal Clear Cell Carcinoma	NA	NA	NA	NA	0	NA	20.7	0:DiseaseFree	NA	NA	NA	NOT HISPANIC OR LATINO	NA	4/29/10	0.0631	G3	NA	Kidney Clear Cell Renal Carcinoma	No	No	C64.9	2021-03-10	C64.9	NA	YES	2006	NO	NA	Left	1.3	NO	NA	NA	NA	409	NA	NA	CCRCC	20.7	0:LIVING
TCGA-A3-3380-01	54	NA	M0	N0	Stage I	NA	T1	Renal Cell Carcinoma	Renal Clear Cell Carcinoma	NA	NA	NA	NA	0	NA	18.63	0:DiseaseFree	NA	NA	NA	HISPANIC OR LATINO	NA	2005-11-10	0.0861	G2	NA	Kidney Clear Cell Renal Carcinoma	No	No	C64.9	2021-03-10	C64.9	NA	YES	2007	NO	NA	Left	1	NO	NA	NA	NA	383	NA	NA	CCRCC	18.63	0:LIVING
TCGA-A3-3382-01	69	NA	M0	NX	Stage I	NA	T1b	Renal Cell Carcinoma	Renal Clear Cell Carcinoma	NA	NA	NA	NA	0	NA	16.89	1:Recurred/Progressed	NA	NA	NA	NA	NA	4/29/10	0.6552	G3	NA	Kidney Clear Cell Renal Carcinoma	No	No	C64.9	2021-03-10	C64.9	NA	YES	2007	NO	NA	Left	1.1	NO	NA	NA	NA	804	NA	NA	CCRCC	18.86	0:LIVING
TCGA-A3-3383-01	52	NA	M0	NX	Stage I	NA	T1	Renal Cell Carcinoma	Renal Clear Cell Carcinoma	NA	NA	NA	NA	0	NA	28.29	0:DiseaseFree	NA	NA	NA	NA	NA	4/29/10	0.0803	G2	NA	Kidney Clear Cell Renal Carcinoma	No	No	C64.9	2021-03-10	C64.9	NA	YES	2006	NO	NA	Left	1.4	NO	NA	NA	NA	319	NA	NA	CCRCC	28.29	0:LIVING
TCGA-A3-3385-01	46	NA	M0	N0	Stage I	NA	T1a	Renal Cell Carcinoma	Renal Clear Cell Carcinoma	NA	NA	NA	NA	0	NA	65.47	0:DiseaseFree	NA	NA	NA	NOT HISPANIC OR LATINO	NA	1/31/11	0.1597	G2	NA	Kidney Clear Cell Renal Carcinoma	No	No	C64.9	2021-03-10	C64.9	NA	YES	2007	NO	NA	Left	1.4	NO	NA	NA	NA	58	NA	NA	CCRCC	65.47	0:LIVING
TCGA-A3-3387-01	49	NA	M0	N0	Stage I	NA	T1a	Renal Cell Carcinoma	Renal Clear Cell Carcinoma	NA	NA	NA	NA	0	NA	20.27	0:DiseaseFree	NA	NA	NA	NOT HISPANIC OR LATINO	NA	3/17/11	0.117	G2	NA	Kidney Clear Cell Renal Carcinoma	No	No	C64.9	2021-03-10	C64.9	NA	YES	2006	NO	NA	Left	0.9	NO	NA	NA	NA	70	NA	NA	CCRCC	20.27	0:LIVING
TCGA-A3-A6NI-01	47	M0	MX	NX	Stage I	7th	T1a	Renal Cell Carcinoma	Renal Clear Cell Carcinoma	NA	NA	NA	659	0	NA	33.44	0:DiseaseFree	NA	NA	NA	NOT HISPANIC OR LATINO	NA	8/26/14	0.1259	G3	Low	Kidney Clear Cell Renal Carcinoma	No	No	C64.9	2021-03-12	C64.9	NA	YES	2011	NO	NA	Left	NA	NO	NA	NA	NA	NA	NO	FALSE	CCRCC	33.44	0:LIVING
TCGA-A3-A6NJ-01	57	M0	MX	NX	Stage I	7th	T1a	Renal Cell Carcinoma	Renal Clear Cell Carcinoma	NA	NA	NA	400	0	NA	15.37	0:DiseaseFree	NA	0	NA	NOT HISPANIC OR LATINO	NA	6/30/14	0.0513	G1	Low	Kidney Clear Cell Renal Carcinoma	No	No	C64.9	2021-03-12	C64.9	NA	YES	2012	NO	100	Left	NA	NO	NA	NA	NA	NA	NO	FALSE	CCRCC	15.37	0:LIVING
TCGA-A3-A6NL-01	49	M0	MX	NX	Stage I	7th	T1b	Renal Cell Carcinoma	Renal Clear Cell Carcinoma	NA	NA	NA	416	0	NA	22.63	0:DiseaseFree	NA	0	NA	NOT HISPANIC OR LATINO	NA	6/30/14	0.0967	G2	Low	Kidney Clear Cell Renal Carcinoma	No	No	C64.9	2021-03-12	C64.9	NA	YES	2012	NO	90	Left	NA	NO	NA	NA	NA	NA	NO	FALSE	CCRCC	22.63	0:LIVING
TCGA-A3-A6NN-01	78	M0	MX	NX	Stage I	7th	T1a	Renal Cell Carcinoma	Renal Clear Cell Carcinoma	NA	NA	NA	483	0	NA	0.1	0:DiseaseFree	NA	NA	NA	NOT HISPANIC OR LATINO	NA	9/30/14	0.1865	G2	NA	Kidney Clear Cell Renal Carcinoma	No	No	C64.9	2021-03-12	C64.9	NA	YES	2012	NO	NA	Left	NA	NO	NA	NA	NA	NA	NO	FALSE	CCRCC	0.1	0:LIVING
TCGA-A3-A8CQ-01	59	M0	MX	NX	Stage I	7th	T1a	Renal Cell Carcinoma	Renal Clear Cell Carcinoma	NA	NA	NA	730	0	NA	0.1	0:DiseaseFree	NA	NA	NA	NOT HISPANIC OR LATINO	NA	3/29/14	0.2085	G2	Normal	Kidney Clear Cell Renal Carcinoma	No	No	C64.9	2021-03-10	C64.9	NA	YES	2011	NO	90	Left	NA	NO	NA	NA	NA	NA	NO	FALSE	CCRCC	0.1	0:LIVING
TCGA-A3-A8OU-01	74	M0	MX	NX	Stage I	7th	T1a	Renal Cell Carcinoma	Renal Clear Cell Carcinoma	NA	NA	NA	926	0	NA	0	0:DiseaseFree	NA	NA	NA	NOT HISPANIC OR LATINO	NA	4/22/14	0.0225	G1	Low	Kidney Clear Cell Renal Carcinoma	No	No	C64.9	2021-03-10	C64.9	NA	YES	2011	NO	NA	Right	NA	NO	NA	NA	NA	NA	NO	FALSE	CCRCC	0	0:LIVING
TCGA-A3-A8OV-01	75	M0	MX	NX	Stage I	7th	T1a	Renal Cell Carcinoma	Renal Clear Cell Carcinoma	NA	NA	NA	909	0	NA	11.17	0:DiseaseFree	NA	NA	NA	NOT HISPANIC OR LATINO	NA	3/29/14	0.1135	G2	NA	Kidney Clear Cell Renal Carcinoma	No	No	C64.9	2021-03-10	C64.9	NA	YES	2011	NO	NA	Right	NA	NO	NA	NA	NA	NA	NO	FALSE	CCRCC	11.17	0:LIVING
TCGA-A3-A8OW-01	37	M0	MX	NX	Stage III	7th	T3a	Renal Cell Carcinoma	Renal Clear Cell Carcinoma	NA	NA	NA	842	0	NA	10.61	0:DiseaseFree	NA	NA	NA	NOT HISPANIC OR LATINO	NA	4/22/14	0.059	G2	Low	Kidney Clear Cell Renal Carcinoma	No	No	C64.9	2021-03-10	C64.9	NA	YES	2011	NO	NA	Left	NA	NO	NA	NA	NA	NA	NO	FALSE	CCRCC	10.61	0:LIVING
TCGA-A3-A8OX-01	65	M0	MX	NX	Stage I	7th	T1a	Renal Cell Carcinoma	Renal Clear Cell Carcinoma	NA	NA	NA	556	0	NA	0	0:DiseaseFree	NA	NA	NA	NOT HISPANIC OR LATINO	NA	4/22/14	0.0002	G3	Normal	Kidney Clear Cell Renal Carcinoma	No	Yes, History of Synchronous/Bilateral Malignancy	C64.9	2021-03-10	C64.9	NA	YES	2012	NO	NA	Left	NA	NO	NA	NA	NA	NA	NO	FALSE	CCRCC	0	0:LIVING
TCGA-AK-3425-01	68	NA	M0	N0	Stage I	NA	T1	Renal Cell Carcinoma	Renal Clear Cell Carcinoma	NA	NA	NA	NA	0	NA	109.82	0:DiseaseFree	NA	NA	NA	NOT HISPANIC OR LATINO	NA	2/18/11	0.2803	G2	Normal	Kidney Clear Cell Renal Carcinoma	No	Yes	C64.9	2021-03-10	C64.9	Normal	YES	2000	NO	NA	Left	1.4	YES	0	6	NA	62	NA	NA	CCRCC	109.82	0:LIVING
TCGA-AK-3426-01	37	NA	M0	N1	Stage III	7th	T3a	Renal Cell Carcinoma	Renal Clear Cell Carcinoma	NA	NA	NA	NA	0	NA	8.41	1:Recurred/Progressed	NA	NA	NA	NOT HISPANIC OR LATINO	NA	2011-10-10	0	G3	Low	Kidney Clear Cell Renal Carcinoma	No	No	C64.9	2021-03-10	C64.9	NA	YES	2004	NO	0	Right	1	YES	3	10	NA	NA	NA	NA	CCRCC	29.07	1:DECEASED
TCGA-AK-3427-01	65	NA	M0	N0	Stage I	7th	T1a	Renal Cell Carcinoma	Renal Clear Cell Carcinoma	NA	NA	NA	NA	0	NA	117.71	0:DiseaseFree	NA	NA	NA	NOT HISPANIC OR LATINO	NA	2003-09-11	0.2009	GX	Normal	Kidney Clear Cell Renal Carcinoma	No	No	C64.9	2021-03-10	C64.9	NA	YES	2004	NO	NA	Left	1	YES	15	15	NA	524	NA	NA	CCRCC	117.71	0:LIVING
TCGA-AK-3428-01	62	NA	M0	N0	Stage III	7th	T3b	Renal Cell Carcinoma	Renal Clear Cell Carcinoma	NA	NA	NA	NA	0	NA	122.47	0:DiseaseFree	NA	NA	NA	NOT HISPANIC OR LATINO	NA	2011-10-10	0.0727	G2	Low	Kidney Clear Cell Renal Carcinoma	No	No	C64.9	2021-03-10	C64.9	NA	YES	2004	NO	NA	Left	1.2	YES	0	4	NA	58	NA	NA	CCRCC	122.47	0:LIVING
TCGA-AK-3429-01	54	NA	M0	N0	Stage II	7th	T2	Renal Cell Carcinoma	Renal Clear Cell Carcinoma	NA	NA	NA	NA	0	NA	109.33	0:DiseaseFree	NA	NA	NA	NOT HISPANIC OR LATINO	NA	2011-11-10	0.3487	G2	Normal	Kidney Clear Cell Renal Carcinoma	No	No	C64.9	2021-03-10	C64.9	NA	YES	2004	NO	NA	Right	1	YES	0	5	NA	29	NA	NA	CCRCC	109.33	0:LIVING
TCGA-AK-3430-01	61	NA	M0	N1	Stage III	NA	T3b	Renal Cell Carcinoma	Renal Clear Cell Carcinoma	NA	NA	NA	NA	0	NA	NA	NA	NA	NA	NA	NOT HISPANIC OR LATINO	NA	2011-11-10	0.4608	G3	Low	Kidney Clear Cell Renal Carcinoma	No	No	C64.9	2021-03-10	C64.9	NA	YES	2004	NO	0	Left	1.2	YES	3	8	NA	70	NA	NA	CCRCC	15.77	1:DECEASED
TCGA-AK-3431-01	62	NA	M0	NX	Stage II	6th	T2	Renal Cell Carcinoma	Renal Clear Cell Carcinoma	NA	NA	NA	NA	0	NA	NA	NA	NA	NA	NA	NOT HISPANIC OR LATINO	NA	2011-11-10	0.0426	G3	NA	Kidney Clear Cell Renal Carcinoma	No	No	C64.9	2021-03-10	C64.9	NA	YES	2004	NO	NA	Right	0.9	NO	NA	NA	NA	62	NA	NA	CCRCC	73.62	1:DECEASED
TCGA-AK-3433-01	48	NA	M0	N0	Stage II	6th	T2	Renal Cell Carcinoma	Renal Clear Cell Carcinoma	NA	NA	NA	NA	0	NA	111.99	0:DiseaseFree	NA	NA	NA	NOT HISPANIC OR LATINO	NA	2011-12-10	0.9477	GX	Normal	Kidney Clear Cell Renal Carcinoma	No	No	C64.9	2021-03-10	C64.9	NA	YES	2004	NO	NA	Right	1	YES	NA	3	NA	NA	NA	NA	CCRCC	111.99	0:LIVING
TCGA-AK-3434-01	72	NA	M0	NX	Stage I	NA	T1b	Renal Cell Carcinoma	Renal Clear Cell Carcinoma	NA	NA	NA	NA	0	NA	53.88	1:Recurred/Progressed	NA	NA	NA	NOT HISPANIC OR LATINO	NA	2011-12-10	0.1743	G2	Normal	Kidney Clear Cell Renal Carcinoma	No	No	C64.9	2021-03-10	C64.9	Normal	YES	2004	NO	NA	Right	1	NO	NA	NA	NA	58	NA	NA	CCRCC	68.56	0:LIVING
TCGA-AK-3436-01	40	NA	M1	N0	Stage IV	6th	T2	Renal Cell Carcinoma	Renal Clear Cell Carcinoma	NA	NA	NA	NA	0	NA	39.06	1:Recurred/Progressed	NA	NA	NA	NOT HISPANIC OR LATINO	NA	2011-12-10	0.5888	G2	Normal	Kidney Clear Cell Renal Carcinoma	No	No	C64.9	2021-03-10	C64.9	NA	YES	2005	NO	NA	Left	1	YES	0	22	NA	51	NA	NA	CCRCC	109.43	0:LIVING
TCGA-AK-3440-01	58	NA	M0	NX	Stage I	6th	T1a	Renal Cell Carcinoma	Renal Clear Cell Carcinoma	NA	NA	NA	NA	0	NA	94.12	0:DiseaseFree	NA	NA	NA	NOT HISPANIC OR LATINO	NA	2011-12-10	0.9208	G3	Low	Kidney Clear Cell Renal Carcinoma	No	No	C64.9	2021-03-10	C64.9	NA	YES	2005	NO	NA	Left	1.2	NO	NA	NA	NA	426	NA	NA	CCRCC	94.12	0:LIVING
TCGA-AK-3443-01	45	NA	M0	N0	Stage II	NA	T2	Renal Cell Carcinoma	Renal Clear Cell Carcinoma	NA	NA	NA	NA	0	NA	46.75	0:DiseaseFree	NA	NA	NA	NOT HISPANIC OR LATINO	NA	6/16/10	0.0464	GX	NA	Kidney Clear Cell Renal Carcinoma	No	No	C64.9	2021-03-10	C64.9	NA	YES	2006	NO	NA	Right	1	YES	0	7	NA	227	NA	NA	CCRCC	46.75	0:LIVING
TCGA-AK-3444-01	80	NA	M0	NX	Stage I	NA	T1b	Renal Cell Carcinoma	Renal Clear Cell Carcinoma	NA	NA	NA	NA	0	NA	48.32	0:DiseaseFree	NA	NA	NA	NOT HISPANIC OR LATINO	NA	6/16/10	0.1913	G2	NA	Kidney Clear Cell Renal Carcinoma	No	No	C64.9	2021-03-10	C64.9	NA	YES	2006	NO	NA	Left	0.8	NA	NA	NA	NA	553	NA	NA	CCRCC	48.32	0:LIVING
TCGA-AK-3445-01	69	NA	M0	NX	Stage III	6th	T3a	Renal Cell Carcinoma	Renal Clear Cell Carcinoma	NA	NA	NA	NA	0	NA	78.58	0:DiseaseFree	NA	NA	NA	NOT HISPANIC OR LATINO	NA	2011-12-10	0.3192	G3	NA	Kidney Clear Cell Renal Carcinoma	No	No	C64.9	2021-03-10	C64.9	NA	YES	2006	NO	NA	Left	1.2	NO	NA	NA	NA	1	NA	NA	CCRCC	78.58	0:LIVING
TCGA-AK-3447-01	83	NA	M0	NX	Stage II	NA	T2	Renal Cell Carcinoma	Renal Clear Cell Carcinoma	NA	NA	NA	NA	0	NA	39.98	0:DiseaseFree	NA	NA	NA	NOT HISPANIC OR LATINO	NA	2003-08-11	0.2099	G2	Low	Kidney Clear Cell Renal Carcinoma	No	No	C64.9	2021-03-10	C64.9	NA	YES	2006	NO	NA	Left	0.8	NO	NA	NA	NA	400	NA	NA	CCRCC	39.98	0:LIVING
TCGA-AK-3450-01	85	NA	M0	N0	Stage I	6th	T1a	Renal Cell Carcinoma	Renal Clear Cell Carcinoma	NA	NA	NA	NA	0	NA	58.44	0:DiseaseFree	NA	NA	NA	NOT HISPANIC OR LATINO	NA	2011-12-10	0.1528	G2	Normal	Kidney Clear Cell Renal Carcinoma	No	Yes	C64.9	2021-03-10	C64.9	NA	YES	2006	NO	NA	Right	0.9	NO	NA	NA	NA	1	NA	NA	CCRCC	58.44	0:LIVING
TCGA-AK-3451-01	48	NA	M0	N0	Stage II	6th	T2	Renal Cell Carcinoma	Renal Clear Cell Carcinoma	NA	NA	NA	NA	0	NA	94.22	0:DiseaseFree	NA	NA	NA	NOT HISPANIC OR LATINO	NA	2011-12-10	0.0838	G3	Normal	Kidney Clear Cell Renal Carcinoma	No	No	C64.9	2021-03-10	C64.9	NA	YES	2006	NO	NA	Left	1	YES	0	16	NA	81	NA	NA	CCRCC	94.22	0:LIVING
TCGA-AK-3453-01	58	NA	M0	NX	Stage II	6th	T2	Renal Cell Carcinoma	Renal Clear Cell Carcinoma	NA	NA	NA	NA	0	NA	83.15	0:DiseaseFree	NA	NA	NA	NOT HISPANIC OR LATINO	NA	2011-12-10	0.7741	G2	NA	Kidney Clear Cell Renal Carcinoma	No	No	C64.9	2021-03-10	C64.9	NA	YES	2006	NO	NA	Right	1	NO	NA	NA	NA	350	NA	NA	CCRCC	83.15	0:LIVING
TCGA-AK-3454-01	84	NA	M0	NX	Stage I	NA	T1b	Renal Cell Carcinoma	Renal Clear Cell Carcinoma	NA	NA	NA	NA	0	NA	28.71	0:DiseaseFree	NA	NA	NA	NOT HISPANIC OR LATINO	NA	2/18/11	0.12	G3	Low	Kidney Clear Cell Renal Carcinoma	No	Yes	C64.9	2021-03-10	C64.9	NA	YES	2006	NO	NA	Right	1	NO	NA	NA	NA	51	NA	NA	CCRCC	28.71	0:LIVING
TCGA-AK-3455-01	71	NA	M0	NX	Stage III	NA	T3b	Renal Cell Carcinoma	Renal Clear Cell Carcinoma	NA	NA	NA	NA	0	NA	NA	NA	NA	NA	NA	NOT HISPANIC OR LATINO	NA	2003-08-11	0.1006	G3	Low	Kidney Clear Cell Renal Carcinoma	No	Yes	C64.9	2021-03-10	C64.9	NA	YES	2007	NO	NA	Right	0.8	NO	NA	NA	NA	57	NA	NA	CCRCC	22.44	1:DECEASED
TCGA-AK-3456-01	48	NA	M0	N0	Stage II	NA	T2	Renal Cell Carcinoma	Renal Clear Cell Carcinoma	NA	NA	NA	NA	0	NA	37.55	0:DiseaseFree	NA	NA	NA	NOT HISPANIC OR LATINO	NA	2011-12-10	0.0084	G3	Low	Kidney Clear Cell Renal Carcinoma	No	No	C64.9	2021-03-10	C64.9	NA	YES	2007	NO	NA	Right	1	YES	0	1	NA	38	NA	NA	CCRCC	37.55	0:LIVING
TCGA-AK-3458-01	48	NA	M0	NX	Stage I	NA	T1b	Renal Cell Carcinoma	Renal Clear Cell Carcinoma	NA	NA	NA	NA	0	NA	38.37	0:DiseaseFree	NA	NA	NA	NOT HISPANIC OR LATINO	NA	2002-09-11	0.0585	G3	Normal	Kidney Clear Cell Renal Carcinoma	No	No	C64.9	2021-03-10	C64.9	NA	YES	2007	NO	NA	Right	1	NO	NA	NA	NA	33	NA	NA	CCRCC	38.37	0:LIVING
TCGA-AK-3460-01	58	NA	M0	NX	Stage I	6th	T1a	Renal Cell Carcinoma	Renal Clear Cell Carcinoma	NA	NA	NA	NA	0	NA	82.39	0:DiseaseFree	NA	NA	NA	NOT HISPANIC OR LATINO	NA	2011-12-10	0.1291	G2	NA	Kidney Clear Cell Renal Carcinoma	No	No	C64.9	2021-03-10	C64.9	NA	YES	2007	NO	NA	Right	1	NO	NA	NA	NA	62	NA	NA	CCRCC	82.39	0:LIVING
TCGA-AK-3461-01	72	NA	M0	NX	Stage I	6th	T1a	Renal Cell Carcinoma	Renal Clear Cell Carcinoma	NA	NA	NA	NA	0	NA	72.83	0:DiseaseFree	NA	NA	NA	NOT HISPANIC OR LATINO	NA	2011-12-10	0.1789	G2	Normal	Kidney Clear Cell Renal Carcinoma	No	No	C64.9	2021-03-10	C64.9	NA	YES	2007	NO	NA	Left	1	NO	NA	NA	NA	40	NA	NA	CCRCC	72.83	0:LIVING
TCGA-AK-3465-01	71	NA	M0	NX	Stage I	NA	T1b	Renal Cell Carcinoma	Renal Clear Cell Carcinoma	NA	NA	NA	NA	0	NA	12.12	0:DiseaseFree	NA	NA	NA	NOT HISPANIC OR LATINO	NA	6/16/10	0.4837	GX	Normal	Kidney Clear Cell Renal Carcinoma	No	No	C64.9	2021-03-10	C64.9	NA	YES	2008	NO	NA	Left	1.2	NA	NA	NA	NA	410	NA	NA	CCRCC	12.12	0:LIVING
TCGA-AS-3777-01	63	NA	M0	NX	Stage I	6th	T1a	Renal Cell Carcinoma	Renal Clear Cell Carcinoma	NA	NA	NA	NA	0	NA	40.67	0:DiseaseFree	NA	NA	NA	NOT HISPANIC OR LATINO	NA	12/28/10	0.9477	NA	Normal	Kidney Clear Cell Renal Carcinoma	No	No	C64.9	2021-03-10	C64.9	NA	YES	2009	NO	NA	Left	0.8	NO	NA	NA	NA	430	NA	NA	CCRCC	40.67	0:LIVING
TCGA-AS-3778-01	35	NA	M0	NX	Stage I	7th	T1a	Renal Cell Carcinoma	Renal Clear Cell Carcinoma	NA	NA	NA	NA	0	NA	1.41	0:DiseaseFree	NA	NA	NA	NOT HISPANIC OR LATINO	NA	12/29/10	0.0283	G1	Normal	Kidney Clear Cell Renal Carcinoma	No	No	C64.9	2021-03-10	C64.9	NA	YES	2010	NO	NA	Right	0.5	NO	NA	NA	NA	708	NA	NA	CCRCC	1.41	0:LIVING
TCGA-B0-4688-01	46	NA	M1	N0	Stage IV	NA	T4	Renal Cell Carcinoma	Renal Clear Cell Carcinoma	NA	NA	NA	NA	0	NA	NA	NA	NA	NA	NA	NOT HISPANIC OR LATINO	NA	2002-08-11	0.3912	G4	Low	Kidney Clear Cell Renal Carcinoma	No	No	C64.9	2021-03-10	C64.9	NA	YES	2008	NO	NA	Left	1.7	NO	NA	NA	NA	NA	NA	NA	CCRCC	3.32	1:DECEASED
TCGA-B0-4690-01	65	NA	M1	N0	Stage IV	NA	T4	Renal Cell Carcinoma	Renal Clear Cell Carcinoma	NA	NA	NA	NA	0	NA	NA	NA	NA	NA	NA	NOT HISPANIC OR LATINO	NA	2002-09-11	0.1441	G3	Low	Kidney Clear Cell Renal Carcinoma	No	No	C64.9	2021-03-10	C64.9	NA	YES	2008	NO	NA	Right	1.6	YES	0	3	NA	1	NA	NA	CCRCC	1.41	1:DECEASED
TCGA-B0-4691-01	55	NA	M1	N0	Stage IV	NA	T2	Renal Cell Carcinoma	Renal Clear Cell Carcinoma	NA	NA	NA	NA	0	NA	NA	NA	NA	NA	NA	NOT HISPANIC OR LATINO	NA	2002-08-11	0.2561	G3	Normal	Kidney Clear Cell Renal Carcinoma	No	No	C64.9	2021-03-10	C64.9	NA	YES	2009	NO	NA	Left	1.8	NO	NA	NA	NA	79	NA	NA	CCRCC	4.57	1:DECEASED
TCGA-B0-4693-01	72	NA	M0	N0	Stage III	NA	T3a	Renal Cell Carcinoma	Renal Clear Cell Carcinoma	NA	NA	NA	NA	0	NA	NA	NA	NA	NA	NA	NOT HISPANIC OR LATINO	NA	2002-09-11	0.1038	G4	Low	Kidney Clear Cell Renal Carcinoma	No	No	C64.9	2021-03-10	C64.9	NA	YES	2009	NO	NA	Left	1.6	YES	0	5	NA	77	NA	NA	CCRCC	2.53	1:DECEASED
TCGA-B0-4694-01	72	NA	M0	NX	Stage III	NA	T3b	Renal Cell Carcinoma	Renal Clear Cell Carcinoma	NA	NA	NA	NA	0	NA	NA	NA	NA	NA	NA	NOT HISPANIC OR LATINO	NA	2002-08-11	0.1187	G4	Low	Kidney Clear Cell Renal Carcinoma	No	No	C64.9	2021-03-10	C64.9	NA	YES	2009	NO	NA	Left	1.4	NO	NA	NA	NA	54	NA	NA	CCRCC	3.48	1:DECEASED
TCGA-B0-4696-01	58	NA	M0	N0	Stage III	NA	T3a	Renal Cell Carcinoma	Renal Clear Cell Carcinoma	NA	NA	NA	NA	0	NA	26.08	1:Recurred/Progressed	NA	NA	NA	NOT HISPANIC OR LATINO	NA	2002-08-11	0.461	G3	Low	Kidney Clear Cell Renal Carcinoma	No	No	C64.9	2021-03-10	C64.9	NA	YES	2001	NO	NA	Left	2.5	NO	NA	NA	NA	NA	NA	NA	CCRCC	28.45	1:DECEASED
TCGA-B0-4697-01	46	NA	M1	NX	Stage IV	NA	T3b	Renal Cell Carcinoma	Renal Clear Cell Carcinoma	NA	NA	NA	NA	0	NA	NA	NA	NA	NA	NA	NOT HISPANIC OR LATINO	NA	2002-08-11	0.0002	G4	Low	Kidney Clear Cell Renal Carcinoma	No	No	C64.9	2021-03-10	C64.9	NA	YES	2003	NO	NA	Right	2	NO	NA	NA	NA	24	NA	NA	CCRCC	18.99	1:DECEASED
TCGA-B0-4698-01	75	NA	M0	NX	Stage IV	NA	T4	Renal Cell Carcinoma	Renal Clear Cell Carcinoma	NA	NA	NA	NA	0	NA	NA	NA	NA	NA	NA	NOT HISPANIC OR LATINO	NA	3/29/11	0.1198	G4	Low	Kidney Clear Cell Renal Carcinoma	No	No	C64.9	2021-03-10	C64.9	NA	YES	2003	NO	NA	Left	1.5	YES	0	6	NA	NA	NA	NA	CCRCC	1.38	1:DECEASED
TCGA-B0-4699-01	74	NA	M1	N0	Stage IV	NA	T4	Renal Cell Carcinoma	Renal Clear Cell Carcinoma	NA	NA	NA	NA	0	NA	NA	NA	NA	NA	NA	NOT HISPANIC OR LATINO	NA	2002-09-11	0.6549	G4	Low	Kidney Clear Cell Renal Carcinoma	No	No	C64.9	2021-03-10	C64.9	NA	YES	2004	NO	NA	Right	2.7	YES	0	6	NA	NA	NA	NA	CCRCC	3.61	1:DECEASED
TCGA-B0-4700-01	60	NA	M1	NX	Stage IV	6th	T4	Renal Cell Carcinoma	Renal Clear Cell Carcinoma	NA	NA	NA	NA	0	NA	NA	NA	NA	NA	NA	NOT HISPANIC OR LATINO	NA	8/26/11	0.0005	G4	Low	Kidney Clear Cell Renal Carcinoma	No	No	C64.9	2021-03-10	C64.9	NA	YES	2004	NO	NA	Right	3.3	NO	NA	NA	NA	21	NA	NA	CCRCC	65.05	1:DECEASED
TCGA-B0-4701-01	66	NA	M1	N0	Stage IV	NA	T3a	Renal Cell Carcinoma	Renal Clear Cell Carcinoma	NA	NA	NA	NA	0	NA	NA	NA	NA	NA	NA	NOT HISPANIC OR LATINO	NA	2002-08-11	0.0364	G3	Normal	Kidney Clear Cell Renal Carcinoma	No	No	C64.9	2021-03-10	C64.9	NA	YES	2005	NO	NA	Left	2.2	YES	0	1	NA	NA	NA	NA	CCRCC	7.82	1:DECEASED
TCGA-B0-4703-01	51	NA	M1	N0	Stage IV	NA	T3a	Renal Cell Carcinoma	Renal Clear Cell Carcinoma	NA	NA	NA	NA	0	NA	NA	NA	NA	NA	NA	NOT HISPANIC OR LATINO	NA	2002-09-11	0.142	G4	Low	Kidney Clear Cell Renal Carcinoma	No	No	C64.9	2021-03-10	C64.9	NA	YES	2005	NO	NA	Left	2.4	NO	NA	NA	NA	1	NA	NA	CCRCC	5.98	1:DECEASED
TCGA-B0-4706-01	61	NA	M0	NX	Stage III	NA	T3a	Renal Cell Carcinoma	Renal Clear Cell Carcinoma	NA	NA	NA	NA	0	NA	NA	NA	NA	NA	NA	NOT HISPANIC OR LATINO	NA	3/29/11	0.0575	G4	Low	Kidney Clear Cell Renal Carcinoma	No	No	C64.9	2021-03-10	C64.9	NA	YES	2007	NO	NA	Left	3	NO	NA	NA	NA	43	NA	NA	CCRCC	2.14	1:DECEASED
TCGA-B0-4707-01	63	NA	M0	NX	Stage III	NA	T3a	Renal Cell Carcinoma	Renal Clear Cell Carcinoma	NA	NA	NA	NA	0	NA	NA	NA	NA	NA	NA	NOT HISPANIC OR LATINO	NA	2002-08-11	0.6511	G4	Low	Kidney Clear Cell Renal Carcinoma	No	No	C64.9	2021-03-10	C64.9	NA	YES	2008	NO	NA	Left	2.2	NO	NA	NA	NA	1	NA	NA	CCRCC	19.71	1:DECEASED
TCGA-B0-4710-01	75	NA	M0	N0	Stage III	7th	T3a	Renal Cell Carcinoma	Renal Clear Cell Carcinoma	NA	NA	NA	NA	0	NA	57.65	0:DiseaseFree	NA	NA	NA	NOT HISPANIC OR LATINO	NA	3/29/11	0.518	G3	Low	Kidney Clear Cell Renal Carcinoma	No	No	C64.9	2021-03-10	C64.9	NA	YES	2010	NO	NA	Right	2	NO	NA	NA	NA	84	NA	NA	CCRCC	57.65	0:LIVING
TCGA-B0-4712-01	76	NA	M1	NX	Stage IV	NA	T3a	Renal Cell Carcinoma	Renal Clear Cell Carcinoma	NA	NA	NA	NA	0	NA	NA	NA	NA	NA	NA	NOT HISPANIC OR LATINO	NA	3/29/11	0.3704	G3	Low	Kidney Clear Cell Renal Carcinoma	No	Yes	C64.9	2021-03-10	C64.9	NA	YES	2006	NO	NA	Left	2	NO	NA	NA	NA	94	NA	NA	CCRCC	43.92	1:DECEASED
TCGA-B0-4713-01	76	NA	M0	NX	Stage III	NA	T3b	Renal Cell Carcinoma	Renal Clear Cell Carcinoma	NA	NA	NA	NA	0	NA	NA	NA	NA	NA	NA	NOT HISPANIC OR LATINO	NA	2002-08-11	0.2564	G2	Elevated	Kidney Clear Cell Renal Carcinoma	No	No	C64.9	2021-03-10	C64.9	NA	YES	2010	NO	NA	Right	1.4	NO	NA	NA	NA	1	NA	NA	CCRCC	6.64	1:DECEASED
TCGA-B0-4714-01	81	NA	M1	NX	Stage IV	NA	T3b	Renal Cell Carcinoma	Renal Clear Cell Carcinoma	NA	NA	NA	NA	0	NA	NA	NA	NA	NA	NA	NOT HISPANIC OR LATINO	NA	2002-09-11	0.1265	G3	NA	Kidney Clear Cell Renal Carcinoma	No	No	C64.9	2021-03-10	C64.9	NA	YES	2010	NO	NA	Right	1.5	YES	0	1	NA	1	NA	NA	CCRCC	3.25	1:DECEASED
TCGA-B0-4718-01	57	NA	M0	NX	Stage III	7th	T3a	Renal Cell Carcinoma	Renal Clear Cell Carcinoma	NA	NA	NA	NA	0	NA	25.23	1:Recurred/Progressed	NA	NA	NA	NOT HISPANIC OR LATINO	NA	2002-08-11	0.1229	G2	Low	Kidney Clear Cell Renal Carcinoma	No	No	C64.9	2021-03-10	C64.9	NA	YES	2010	NO	NA	Left	1.2	NO	NA	NA	NA	61	NA	NA	CCRCC	58.41	0:LIVING
TCGA-B0-4810-01	47	NA	M0	N1	Stage III	NA	T3a	Renal Cell Carcinoma	Renal Clear Cell Carcinoma	NA	NA	NA	NA	0	NA	6.73	1:Recurred/Progressed	NA	NA	NA	NOT HISPANIC OR LATINO	NA	3/29/11	0.0869	G3	Low	Kidney Clear Cell Renal Carcinoma	No	No	C64.9	2021-03-10	C64.9	NA	YES	2001	NO	NA	Left	1.5	YES	2	6	NA	59	NA	NA	CCRCC	15.7	1:DECEASED
TCGA-B0-4811-01	48	NA	M0	N0	Stage III	5th	T3a	Renal Cell Carcinoma	Renal Clear Cell Carcinoma	NA	NA	NA	NA	0	NA	15.05	1:Recurred/Progressed	NA	NA	NA	NOT HISPANIC OR LATINO	NA	3/29/11	0.4052	G3	Normal	Kidney Clear Cell Renal Carcinoma	No	No	C64.9	2021-03-10	C64.9	NA	YES	2001	NO	NA	Left	1.7	YES	0	3	NA	98	NA	NA	CCRCC	46.55	1:DECEASED
TCGA-B0-4813-01	68	NA	M0	NX	Stage III	5th	T3b	Renal Cell Carcinoma	Renal Clear Cell Carcinoma	NA	NA	NA	NA	0	NA	NA	NA	NA	NA	NA	NOT HISPANIC OR LATINO	NA	2002-08-11	0.2881	G3	Low	Kidney Clear Cell Renal Carcinoma	No	No	C64.9	2021-03-10	C64.9	NA	YES	2001	NO	NA	Right	2.5	NO	NA	NA	NA	49	NA	NA	CCRCC	0.59	1:DECEASED
TCGA-B0-4814-01	58	NA	M1	N0	Stage IV	NA	T4	Renal Cell Carcinoma	Renal Clear Cell Carcinoma	NA	NA	NA	NA	0	NA	NA	NA	NA	NA	NA	NOT HISPANIC OR LATINO	NA	2002-08-11	0.1996	G3	Low	Kidney Clear Cell Renal Carcinoma	No	No	C64.9	2021-03-10	C64.9	NA	YES	2001	NO	NA	Right	2.5	NO	NA	NA	NA	52	NA	NA	CCRCC	5.52	1:DECEASED
TCGA-B0-4815-01	65	NA	M0	NX	Stage III	NA	T3a	Renal Cell Carcinoma	Renal Clear Cell Carcinoma	NA	NA	NA	NA	0	NA	NA	NA	NA	NA	NA	NOT HISPANIC OR LATINO	NA	3/29/11	0.2199	G4	Low	Kidney Clear Cell Renal Carcinoma	No	No	C64.9	2021-03-10	C64.9	NA	YES	2001	NO	NA	Left	1.6	NO	NA	NA	NA	57	NA	NA	CCRCC	52.17	1:DECEASED
TCGA-B0-4816-01	49	NA	M0	N0	Stage II	5th	T2	Renal Cell Carcinoma	Renal Clear Cell Carcinoma	NA	NA	NA	NA	0	NA	NA	NA	NA	NA	NA	NOT HISPANIC OR LATINO	NA	3/29/11	0.0376	G3	Low	Kidney Clear Cell Renal Carcinoma	No	No	C64.9	2021-03-10	C64.9	NA	YES	2002	NO	NA	Left	2.7	NO	NA	NA	NA	56	NA	NA	CCRCC	45.04	1:DECEASED
TCGA-B0-4817-01	81	NA	M0	N0	Stage III	NA	T3c	Renal Cell Carcinoma	Renal Clear Cell Carcinoma	NA	NA	NA	NA	0	NA	NA	NA	NA	NA	NA	NOT HISPANIC OR LATINO	NA	2002-08-11	0.0001	G3	Low	Kidney Clear Cell Renal Carcinoma	No	No	C64.9	2021-03-10	C64.9	NA	YES	2002	NO	NA	Right	2.6	NO	NA	NA	NA	47	NA	NA	CCRCC	33.48	1:DECEASED
TCGA-B0-4818-01	68	NA	M0	NX	Stage II	NA	T2	Renal Cell Carcinoma	Renal Clear Cell Carcinoma	NA	NA	NA	NA	0	NA	4.17	1:Recurred/Progressed	NA	NA	NA	NOT HISPANIC OR LATINO	NA	3/29/11	0.0416	G3	Low	Kidney Clear Cell Renal Carcinoma	No	No	C64.9	2021-03-10	C64.9	NA	YES	2002	NO	NA	Right	1.6	NO	NA	NA	NA	60	NA	NA	CCRCC	16.75	1:DECEASED
TCGA-B0-4819-01	60	NA	M1	NX	Stage IV	NA	T3b	Renal Cell Carcinoma	Renal Clear Cell Carcinoma	NA	NA	NA	NA	0	NA	NA	NA	NA	NA	NA	NOT HISPANIC OR LATINO	NA	2002-08-11	0.0008	G4	Normal	Kidney Clear Cell Renal Carcinoma	No	No	C64.9	2021-03-10	C64.9	NA	YES	2002	NO	NA	Right	1.8	NO	NA	NA	NA	33	NA	NA	CCRCC	6.01	1:DECEASED
TCGA-B0-4821-01	68	NA	M0	N0	Stage III	NA	T3b	Renal Cell Carcinoma	Renal Clear Cell Carcinoma	NA	NA	NA	NA	0	NA	NA	NA	NA	NA	NA	NOT HISPANIC OR LATINO	NA	3/29/11	0.3274	G3	Normal	Kidney Clear Cell Renal Carcinoma	No	No	C64.9	2021-03-10	C64.9	NA	YES	2002	NO	NA	Left	1.5	YES	0	1	NA	NA	NA	NA	CCRCC	40.41	1:DECEASED
TCGA-B0-4822-01	78	NA	M0	NX	Stage II	NA	T2	Renal Cell Carcinoma	Renal Clear Cell Carcinoma	NA	NA	NA	NA	0	NA	NA	NA	NA	NA	NA	NOT HISPANIC OR LATINO	NA	2002-08-11	0.1287	G4	Low	Kidney Clear Cell Renal Carcinoma	No	No	C64.9	2021-03-10	C64.9	NA	YES	2002	NO	NA	Right	2.5	NO	NA	NA	NA	1	NA	NA	CCRCC	36.5	1:DECEASED
TCGA-B0-4823-01	88	NA	M0	N0	Stage I	NA	T1a	Renal Cell Carcinoma	Renal Clear Cell Carcinoma	NA	NA	NA	NA	0	NA	NA	NA	NA	NA	NA	NOT HISPANIC OR LATINO	NA	2002-03-11	0.1747	G2	Low	Kidney Clear Cell Renal Carcinoma	No	No	C64.9	2021-03-10	C64.9	NA	YES	2002	NO	NA	Right	2	NO	NA	NA	NA	94	NA	NA	CCRCC	14.91	1:DECEASED
TCGA-B0-4824-01	49	NA	M0	N0	Stage I	NA	T1a	Renal Cell Carcinoma	Renal Clear Cell Carcinoma	NA	NA	NA	NA	0	NA	NA	NA	NA	NA	NA	NOT HISPANIC OR LATINO	NA	2002-09-11	0.0623	G3	Low	Kidney Clear Cell Renal Carcinoma	No	No	C64.9	2021-03-10	C64.9	NA	YES	2002	NO	NA	Left	1.7	NO	NA	NA	NA	1	NA	NA	CCRCC	54.43	1:DECEASED
TCGA-B0-4827-01	77	NA	M0	N0	Stage III	NA	T3b	Renal Cell Carcinoma	Renal Clear Cell Carcinoma	NA	NA	NA	NA	0	NA	21.94	1:Recurred/Progressed	NA	NA	NA	NOT HISPANIC OR LATINO	NA	2002-03-11	0.0633	G4	Low	Kidney Clear Cell Renal Carcinoma	No	No	C64.9	2021-03-10	C64.9	NA	YES	2002	NO	NA	Left	2.2	NO	NA	NA	NA	78	NA	NA	CCRCC	29.07	1:DECEASED
TCGA-B0-4828-01	79	NA	M1	NX	Stage IV	NA	T2	Renal Cell Carcinoma	Renal Clear Cell Carcinoma	NA	NA	NA	NA	0	NA	NA	NA	NA	NA	NA	NOT HISPANIC OR LATINO	NA	2002-08-11	0.1263	G3	Low	Kidney Clear Cell Renal Carcinoma	No	No	C64.9	2021-03-10	C64.9	NA	YES	2003	NO	NA	Left	1.2	NO	NA	NA	NA	80	NA	NA	CCRCC	10.09	1:DECEASED
TCGA-B0-4833-01	82	NA	M0	N0	Stage I	NA	T1b	Renal Cell Carcinoma	Renal Clear Cell Carcinoma	NA	NA	NA	NA	0	NA	NA	NA	NA	NA	NA	NOT HISPANIC OR LATINO	NA	2002-08-11	0.1218	G2	Normal	Kidney Clear Cell Renal Carcinoma	No	No	C64.9	2021-03-10	C64.9	NA	YES	2003	NO	NA	Left	1.5	NO	NA	NA	NA	1	NA	NA	CCRCC	78.38	1:DECEASED
TCGA-B0-4834-01	49	NA	M0	N0	Stage I	NA	T1a	Renal Cell Carcinoma	Renal Clear Cell Carcinoma	NA	NA	NA	NA	0	NA	NA	NA	NA	NA	NA	NOT HISPANIC OR LATINO	NA	2002-08-11	0.0954	G3	Low	Kidney Clear Cell Renal Carcinoma	No	No	C64.9	2021-03-10	C64.9	NA	YES	2003	NO	NA	Right	2.5	NO	NA	NA	NA	NA	NA	NA	CCRCC	68.66	1:DECEASED
TCGA-B0-4836-01	61	NA	M1	NX	Stage IV	NA	T3b	Renal Cell Carcinoma	Renal Clear Cell Carcinoma	NA	NA	NA	NA	0	NA	NA	NA	NA	NA	NA	NOT HISPANIC OR LATINO	NA	2002-08-11	0.2684	G3	Normal	Kidney Clear Cell Renal Carcinoma	No	No	C64.9	2021-03-10	C64.9	NA	YES	2003	NO	NA	Right	1.7	NO	NA	NA	NA	19	NA	NA	CCRCC	40.67	1:DECEASED
TCGA-B0-4837-01	63	NA	M0	N0	Stage I	NA	T1b	Renal Cell Carcinoma	Renal Clear Cell Carcinoma	NA	NA	NA	NA	0	NA	39.68	1:Recurred/Progressed	NA	NA	NA	NOT HISPANIC OR LATINO	NA	2002-09-11	0.113	G3	Low	Kidney Clear Cell Renal Carcinoma	No	No	C64.9	2021-03-10	C64.9	NA	YES	2003	NO	NA	Left	1.5	NO	NA	NA	NA	37	NA	NA	CCRCC	45.27	1:DECEASED
TCGA-B0-4838-01	69	NA	M0	N0	Stage I	NA	T1b	Renal Cell Carcinoma	Renal Clear Cell Carcinoma	NA	NA	NA	NA	0	NA	NA	NA	NA	NA	NA	NOT HISPANIC OR LATINO	NA	2002-03-11	0.259	G3	Low	Kidney Clear Cell Renal Carcinoma	No	No	C64.9	2021-03-10	C64.9	NA	YES	2003	NO	90	Right	2	NO	NA	NA	NA	43	NA	NA	CCRCC	27.4	1:DECEASED
TCGA-B0-4839-01	80	NA	M0	N0	Stage I	NA	T1b	Renal Cell Carcinoma	Renal Clear Cell Carcinoma	NA	NA	NA	NA	0	NA	NA	NA	NA	NA	NA	NOT HISPANIC OR LATINO	NA	2002-08-11	0.1823	G2	Normal	Kidney Clear Cell Renal Carcinoma	No	No	C64.9	2021-03-10	C64.9	NA	YES	2003	NO	NA	Left	1.9	NO	NA	NA	NA	52	NA	NA	CCRCC	53.84	1:DECEASED
TCGA-B0-4841-01	63	NA	M1	NX	Stage IV	NA	T2	Renal Cell Carcinoma	Renal Clear Cell Carcinoma	NA	NA	NA	NA	0	NA	3.55	1:Recurred/Progressed	NA	NA	NA	NOT HISPANIC OR LATINO	NA	2002-09-11	0.1648	G3	Low	Kidney Clear Cell Renal Carcinoma	No	No	C64.9	2021-03-10	C64.9	NA	YES	2004	NO	NA	Left	0.7	NO	NA	NA	NA	70	NA	NA	CCRCC	6.7	1:DECEASED
TCGA-B0-4842-01	73	NA	M0	N0	Stage III	NA	T3a	Renal Cell Carcinoma	Renal Clear Cell Carcinoma	NA	NA	NA	NA	0	NA	8.21	1:Recurred/Progressed	NA	NA	NA	NOT HISPANIC OR LATINO	NA	2002-03-11	0.1212	G4	Low	Kidney Clear Cell Renal Carcinoma	No	No	C64.9	2021-03-10	C64.9	NA	YES	2004	NO	NA	Right	2	NO	NA	NA	NA	53	NA	NA	CCRCC	56.64	1:DECEASED
TCGA-B0-4843-01	57	NA	M0	N0	Stage III	6th	T3a	Renal Cell Carcinoma	Renal Clear Cell Carcinoma	NA	NA	NA	NA	0	NA	NA	NA	NA	NA	NA	NOT HISPANIC OR LATINO	NA	2002-08-11	0.0598	G3	Normal	Kidney Clear Cell Renal Carcinoma	No	No	C64.9	2021-03-10	C64.9	NA	YES	2004	NO	NA	Right	1.5	NO	NA	NA	NA	58	NA	NA	CCRCC	10.51	1:DECEASED
TCGA-B0-4844-01	60	NA	M1	NX	Stage IV	NA	T3a	Renal Cell Carcinoma	Renal Clear Cell Carcinoma	NA	NA	NA	NA	0	NA	2.04	1:Recurred/Progressed	NA	NA	NA	NOT HISPANIC OR LATINO	NA	2002-08-11	0.3744	G3	Low	Kidney Clear Cell Renal Carcinoma	No	No	C64.9	2021-03-10	C64.9	NA	YES	2004	NO	NA	Left	1.9	NO	NA	NA	NA	36	NA	NA	CCRCC	10.28	1:DECEASED
TCGA-B0-4845-01	70	NA	M1	NX	Stage IV	6th	T3a	Renal Cell Carcinoma	Renal Clear Cell Carcinoma	NA	NA	NA	NA	0	NA	24.57	1:Recurred/Progressed	NA	NA	NA	NOT HISPANIC OR LATINO	NA	2002-09-11	0.1019	G2	Low	Kidney Clear Cell Renal Carcinoma	Yes	No	C64.9	2021-03-10	C64.9	NA	YES	2003	NO	NA	Right	1.5	NO	NA	NA	NA	1	NA	NA	CCRCC	65.24	1:DECEASED
TCGA-B0-4846-01	52	NA	M1	N0	Stage IV	6th	T3a	Renal Cell Carcinoma	Renal Clear Cell Carcinoma	NA	NA	NA	NA	0	NA	5.35	1:Recurred/Progressed	NA	NA	NA	NOT HISPANIC OR LATINO	NA	2002-08-11	0.0271	G2	Normal	Kidney Clear Cell Renal Carcinoma	Yes	No	C64.9	2021-03-10	C64.9	NA	YES	2004	NO	NA	Right	1.5	NO	NA	NA	NA	30	NA	NA	CCRCC	39.42	1:DECEASED
TCGA-B0-4847-01	60	NA	M1	NX	Stage IV	NA	T3a	Renal Cell Carcinoma	Renal Clear Cell Carcinoma	NA	NA	NA	NA	0	NA	NA	NA	NA	NA	NA	NOT HISPANIC OR LATINO	NA	2002-08-11	0.0581	G3	Low	Kidney Clear Cell Renal Carcinoma	No	No	C64.9	2021-03-10	C64.9	Normal	YES	2004	NO	NA	Left	1.6	NO	NA	NA	NA	41	NA	NA	CCRCC	26.05	1:DECEASED
TCGA-B0-4848-01	54	NA	M0	NX	Stage III	NA	T3b	Renal Cell Carcinoma	Renal Clear Cell Carcinoma	NA	NA	NA	NA	0	NA	16.23	1:Recurred/Progressed	NA	NA	NA	NOT HISPANIC OR LATINO	NA	2002-08-11	0.205	G3	Low	Kidney Clear Cell Renal Carcinoma	No	No	C64.9	2021-03-10	C64.9	Normal	YES	2004	NO	NA	Left	1.4	NO	NA	NA	NA	1	NA	NA	CCRCC	29.01	1:DECEASED
TCGA-B0-4849-01	51	NA	M0	NX	Stage III	NA	T3a	Renal Cell Carcinoma	Renal Clear Cell Carcinoma	NA	NA	NA	NA	0	NA	0.13	1:Recurred/Progressed	NA	NA	NA	NOT HISPANIC OR LATINO	NA	2002-08-11	0.1101	G3	Elevated	Kidney Clear Cell Renal Carcinoma	No	No	C64.9	2021-03-10	C64.9	NA	YES	2004	NO	NA	Left	1	NO	NA	NA	NA	20	NA	NA	CCRCC	2.27	1:DECEASED
TCGA-B0-4852-01	78	NA	M0	N0	Stage II	NA	T2	Renal Cell Carcinoma	Renal Clear Cell Carcinoma	NA	NA	NA	NA	0	NA	28.25	1:Recurred/Progressed	NA	NA	NA	NOT HISPANIC OR LATINO	NA	3/30/11	0.1363	G2	Low	Kidney Clear Cell Renal Carcinoma	No	No	C64.9	2021-03-10	C64.9	NA	YES	2004	NO	NA	Left	2	NO	NA	NA	NA	65	NA	NA	CCRCC	36.83	1:DECEASED
TCGA-B0-4945-01	75	NA	M0	N0	Stage I	NA	T1a	Renal Cell Carcinoma	Renal Clear Cell Carcinoma	NA	NA	NA	NA	0	NA	NA	NA	NA	NA	NA	NOT HISPANIC OR LATINO	NA	2002-07-11	0.1597	G2	Elevated	Kidney Clear Cell Renal Carcinoma	No	No	C64.9	2021-03-10	C64.9	NA	YES	2003	NO	NA	Right	2	NO	NA	NA	NA	39	NA	NA	CCRCC	70.47	1:DECEASED
TCGA-B0-5075-01	77	NA	M0	N0	Stage III	NA	T3a	Renal Cell Carcinoma	Renal Clear Cell Carcinoma	NA	NA	NA	NA	0	NA	NA	NA	NA	NA	NA	NOT HISPANIC OR LATINO	NA	2002-09-11	0.1622	G2	Normal	Kidney Clear Cell Renal Carcinoma	No	No	C64.9	2021-03-10	C64.9	NA	YES	2005	NO	NA	Left	2	NO	NA	NA	NA	85	NA	NA	CCRCC	20.93	1:DECEASED
TCGA-B0-5077-01	77	NA	M0	N0	Stage I	NA	T1a	Renal Cell Carcinoma	Renal Clear Cell Carcinoma	NA	NA	NA	NA	0	NA	NA	NA	NA	NA	NA	NOT HISPANIC OR LATINO	NA	2002-09-11	0.1783	G3	Normal	Kidney Clear Cell Renal Carcinoma	No	No	C64.9	2021-03-10	C64.9	NA	YES	2005	NO	NA	Left	1.1	NO	NA	NA	NA	48	NA	NA	CCRCC	43.27	1:DECEASED
TCGA-B0-5080-01	63	NA	M1	N0	Stage IV	NA	T3a	Renal Cell Carcinoma	Renal Clear Cell Carcinoma	NA	NA	NA	NA	0	NA	3.38	1:Recurred/Progressed	NA	NA	NA	NOT HISPANIC OR LATINO	NA	3/31/11	0.023	G3	Normal	Kidney Clear Cell Renal Carcinoma	No	No	C64.9	2021-03-10	C64.9	NA	YES	2005	NO	NA	Right	1.3	NO	NA	NA	NA	52	NA	NA	CCRCC	11.24	1:DECEASED
TCGA-B0-5081-01	79	NA	M0	N0	Stage III	NA	T3b	Renal Cell Carcinoma	Renal Clear Cell Carcinoma	NA	NA	NA	NA	0	NA	7	1:Recurred/Progressed	NA	NA	NA	NOT HISPANIC OR LATINO	NA	2002-09-11	0.0009	G2	Low	Kidney Clear Cell Renal Carcinoma	No	No	C64.9	2021-03-10	C64.9	NA	YES	2005	NO	NA	Right	1.2	NO	NA	NA	NA	36	NA	NA	CCRCC	11.89	1:DECEASED
TCGA-B0-5083-01	63	NA	M0	N0	Stage I	NA	T1a	Renal Cell Carcinoma	Renal Clear Cell Carcinoma	NA	NA	NA	NA	0	NA	NA	NA	NA	NA	NA	NOT HISPANIC OR LATINO	NA	2002-03-11	NA	G3	Low	Kidney Clear Cell Renal Carcinoma	No	No	C64.9	2021-03-10	C64.9	NA	YES	2005	NO	NA	Left	1.4	NO	NA	NA	NA	49	NA	NA	CCRCC	34.33	1:DECEASED
TCGA-B0-5084-01	33	NA	M1	N1	Stage IV	NA	T3a	Renal Cell Carcinoma	Renal Clear Cell Carcinoma	NA	NA	NA	NA	0	NA	2.14	1:Recurred/Progressed	NA	NA	NA	NOT HISPANIC OR LATINO	NA	2002-09-11	0.891	G3	Normal	Kidney Clear Cell Renal Carcinoma	No	No	C64.9	2021-03-10	C64.9	NA	YES	2006	NO	NA	Right	1.3	YES	1	1	NA	48	NA	NA	CCRCC	7.29	1:DECEASED
TCGA-B0-5085-01	76	NA	M0	N0	Stage III	NA	T3a	Renal Cell Carcinoma	Renal Clear Cell Carcinoma	NA	NA	NA	NA	0	NA	NA	NA	NA	NA	NA	NOT HISPANIC OR LATINO	NA	2002-09-11	0.0446	G3	Low	Kidney Clear Cell Renal Carcinoma	No	No	C64.9	2021-03-10	C64.9	NA	YES	2005	NO	NA	Left	1.5	NO	NA	NA	NA	63	NA	NA	CCRCC	25.3	1:DECEASED
TCGA-B0-5088-01	53	NA	M0	N0	Stage I	6th	T1b	Renal Cell Carcinoma	Renal Clear Cell Carcinoma	NA	NA	NA	NA	0	NA	NA	NA	NA	NA	NA	NOT HISPANIC OR LATINO	NA	2002-09-11	0.0421	G3	Normal	Kidney Clear Cell Renal Carcinoma	No	Yes	C64.9	2021-03-10	C64.9	NA	YES	2006	NO	NA	Right	1.6	NO	NA	NA	NA	54	NA	NA	CCRCC	18.5	1:DECEASED
TCGA-B0-5092-01	53	NA	M1	N0	Stage IV	NA	T1a	Renal Cell Carcinoma	Renal Clear Cell Carcinoma	NA	NA	NA	NA	0	NA	NA	NA	NA	NA	NA	NOT HISPANIC OR LATINO	NA	2003-04-11	0.1185	G3	Normal	Kidney Clear Cell Renal Carcinoma	No	No	C64.9	2021-03-10	C64.9	NA	YES	2008	NO	NA	Left	2	NO	NA	NA	NA	61	NA	NA	CCRCC	15.08	1:DECEASED
TCGA-B0-5094-01	62	NA	M1	N0	Stage IV	NA	T3b	Renal Cell Carcinoma	Renal Clear Cell Carcinoma	NA	NA	NA	NA	0	NA	2.46	1:Recurred/Progressed	NA	NA	NA	NOT HISPANIC OR LATINO	NA	2002-04-11	0.3932	G2	Low	Kidney Clear Cell Renal Carcinoma	No	No	C64.9	2021-03-10	C64.9	NA	YES	2008	NO	NA	Left	1.3	NO	NA	NA	NA	72	NA	NA	CCRCC	10.94	1:DECEASED
TCGA-B0-5095-01	81	NA	M0	N0	Stage III	NA	T3a	Renal Cell Carcinoma	Renal Clear Cell Carcinoma	NA	NA	NA	NA	0	NA	NA	NA	NA	NA	NA	NOT HISPANIC OR LATINO	NA	2002-04-11	0.1661	G3	Low	Kidney Clear Cell Renal Carcinoma	No	No	C64.9	2021-03-10	C64.9	NA	YES	2008	NO	NA	Right	1.7	NO	NA	NA	NA	67	NA	NA	CCRCC	8.05	1:DECEASED
TCGA-B0-5096-01	72	NA	M0	N1	Stage III	5th	T3a	Renal Cell Carcinoma	Renal Clear Cell Carcinoma	NA	NA	NA	NA	0	NA	NA	NA	NA	NA	NA	NOT HISPANIC OR LATINO	NA	2002-04-11	0.2001	GX	Normal	Kidney Clear Cell Renal Carcinoma	No	No	C64.9	2021-03-10	C64.9	NA	YES	1998	NO	NA	Left	1.5	YES	1	1	NA	75	NA	NA	CCRCC	2.23	1:DECEASED
TCGA-B0-5097-01	59	NA	M0	N0	Stage III	NA	T3b	Renal Cell Carcinoma	Renal Clear Cell Carcinoma	NA	NA	NA	NA	0	NA	11.79	1:Recurred/Progressed	NA	NA	NA	NOT HISPANIC OR LATINO	NA	2002-07-11	0.0549	G2	Normal	Kidney Clear Cell Renal Carcinoma	No	No	C64.9	2021-03-10	C64.9	NA	YES	2010	NO	NA	Right	1.9	YES	NA	2	NA	52	NA	NA	CCRCC	21.85	0:LIVING
TCGA-B0-5098-01	53	NA	M0	NX	Stage I	NA	T1	Renal Cell Carcinoma	Renal Clear Cell Carcinoma	NA	NA	NA	NA	0	NA	NA	NA	NA	NA	NA	NOT HISPANIC OR LATINO	NA	2002-04-11	0.222	G3	Normal	Kidney Clear Cell Renal Carcinoma	No	No	C64.9	2021-03-10	C64.9	NA	YES	1998	NO	NA	Right	2	NO	NA	NA	NA	649	NA	NA	CCRCC	52.04	1:DECEASED
TCGA-B0-5099-01	88	NA	M0	NX	Stage III	NA	T3b	Renal Cell Carcinoma	Renal Clear Cell Carcinoma	NA	NA	NA	NA	0	NA	NA	NA	NA	NA	NA	NOT HISPANIC OR LATINO	NA	2002-07-11	0.2579	G3	Low	Kidney Clear Cell Renal Carcinoma	No	No	C64.9	2021-03-10	C64.9	NA	YES	2002	NO	NA	Right	2.5	NO	NA	NA	NA	67	NA	NA	CCRCC	15.93	1:DECEASED
TCGA-B0-5100-01	72	NA	M0	NX	Stage III	NA	T3a	Renal Cell Carcinoma	Renal Clear Cell Carcinoma	NA	NA	NA	NA	0	NA	46.85	1:Recurred/Progressed	NA	NA	NA	NOT HISPANIC OR LATINO	NA	2002-07-11	0.0485	G3	Low	Kidney Clear Cell Renal Carcinoma	No	No	C64.9	2021-03-10	C64.9	NA	YES	1998	NO	NA	Right	1.2	NO	NA	NA	NA	30	NA	NA	CCRCC	62.84	1:DECEASED
TCGA-B0-5102-01	74	NA	M0	NX	Stage I	NA	T1	Renal Cell Carcinoma	Renal Clear Cell Carcinoma	NA	NA	NA	NA	0	NA	89.82	1:Recurred/Progressed	NA	NA	NA	NOT HISPANIC OR LATINO	NA	2002-07-11	0.4024	G3	Normal	Kidney Clear Cell Renal Carcinoma	No	No	C64.9	2021-03-10	C64.9	NA	YES	1999	NO	NA	Left	1.5	NO	NA	NA	NA	48	NA	NA	CCRCC	90.8	1:DECEASED
TCGA-B0-5104-01	90	NA	M0	N0	Stage I	NA	T1	Renal Cell Carcinoma	Renal Clear Cell Carcinoma	NA	NA	NA	NA	0	NA	NA	NA	NA	NA	NA	NOT HISPANIC OR LATINO	NA	2002-07-11	0.055	G2	Low	Kidney Clear Cell Renal Carcinoma	No	No	C64.9	2021-03-10	C64.9	NA	YES	2002	NO	NA	Left	1.8	NO	NA	NA	NA	50	NA	NA	CCRCC	90.41	1:DECEASED
TCGA-B0-5106-01	64	NA	M0	N0	Stage I	NA	T1a	Renal Cell Carcinoma	Renal Clear Cell Carcinoma	NA	NA	NA	NA	0	NA	NA	NA	NA	NA	NA	NOT HISPANIC OR LATINO	NA	2002-04-11	0.1544	G2	Low	Kidney Clear Cell Renal Carcinoma	No	No	C64.9	2021-03-10	C64.9	NA	YES	2004	NO	NA	Left	2	NO	NA	NA	NA	74	NA	NA	CCRCC	52.5	1:DECEASED
TCGA-B0-5107-01	65	NA	M1	N0	Stage IV	NA	T2	Renal Cell Carcinoma	Renal Clear Cell Carcinoma	NA	NA	NA	NA	0	NA	18.04	1:Recurred/Progressed	NA	NA	NA	NOT HISPANIC OR LATINO	NA	2002-04-11	0.1862	G4	Low	Kidney Clear Cell Renal Carcinoma	No	No	C64.9	2021-03-10	C64.9	NA	YES	2007	NO	NA	Right	1.5	NO	NA	NA	NA	53	NA	NA	CCRCC	30.45	1:DECEASED
TCGA-B0-5108-01	54	NA	M0	N0	Stage III	6th	T3a	Renal Cell Carcinoma	Renal Clear Cell Carcinoma	NA	NA	NA	NA	0	NA	58.54	0:DiseaseFree	NA	NA	NA	NOT HISPANIC OR LATINO	NA	2002-07-11	0.1636	G2	Low	Kidney Clear Cell Renal Carcinoma	No	No	C64.9	2021-03-10	C64.9	NA	YES	2009	NO	NA	Left	2	NO	NA	NA	NA	44	NA	NA	CCRCC	58.54	0:LIVING
TCGA-B0-5109-01	69	NA	M0	N1	Stage III	NA	T3b	Renal Cell Carcinoma	Renal Clear Cell Carcinoma	NA	NA	NA	NA	0	NA	2.3	1:Recurred/Progressed	NA	NA	NA	NOT HISPANIC OR LATINO	NA	2002-07-11	0.0283	G4	Low	Kidney Clear Cell Renal Carcinoma	No	No	C64.9	2021-03-10	C64.9	NA	YES	2009	NO	NA	Left	1.7	YES	1	1	NA	46	NA	NA	CCRCC	19.28	1:DECEASED
TCGA-B0-5110-01	71	NA	M0	N0	Stage I	6th	T1a	Renal Cell Carcinoma	Renal Clear Cell Carcinoma	NA	NA	NA	NA	0	NA	66	0:DiseaseFree	NA	NA	NA	NOT HISPANIC OR LATINO	NA	2002-04-11	0.0724	G2	Normal	Kidney Clear Cell Renal Carcinoma	No	No	C64.9	2021-03-10	C64.9	NA	YES	2009	NO	NA	Right	1.6	NO	NA	NA	NA	62	NA	NA	CCRCC	66	0:LIVING
TCGA-B0-5113-01	69	NA	M0	N0	Stage III	7th	T3a	Renal Cell Carcinoma	Renal Clear Cell Carcinoma	NA	NA	NA	NA	0	NA	38.6	0:DiseaseFree	NA	NA	NA	NOT HISPANIC OR LATINO	NA	1/28/11	0.238	G2	Low	Kidney Clear Cell Renal Carcinoma	No	No	C64.9	2021-03-10	C64.9	NA	YES	2010	NO	NA	Right	2.3	YES	0	3	NA	31	NA	NA	CCRCC	38.6	0:LIVING
TCGA-B0-5115-01	43	NA	M1	N0	Stage IV	6th	T2	Renal Cell Carcinoma	Renal Clear Cell Carcinoma	NA	NA	NA	NA	0	NA	2.46	1:Recurred/Progressed	NA	NA	NA	NOT HISPANIC OR LATINO	NA	2002-07-11	0.0981	G3	Normal	Kidney Clear Cell Renal Carcinoma	No	No	C64.9	2021-03-10	C64.9	NA	YES	2009	NO	NA	Left	1.2	NO	NA	NA	NA	57	NA	NA	CCRCC	52.69	0:LIVING
TCGA-B0-5116-01	52	NA	M0	N0	Stage III	7th	T3b	Renal Cell Carcinoma	Renal Clear Cell Carcinoma	NA	NA	NA	NA	0	NA	37.09	1:Recurred/Progressed	NA	NA	NA	NOT HISPANIC OR LATINO	NA	2002-04-11	0.3755	G3	Normal	Kidney Clear Cell Renal Carcinoma	No	No	C64.9	2021-03-10	C64.9	NA	YES	2010	NO	NA	Right	1.3	NO	NA	NA	NA	52	NA	NA	CCRCC	41.85	0:LIVING
TCGA-B0-5117-01	40	NA	M0	NX	Stage I	7th	T1b	Renal Cell Carcinoma	Renal Clear Cell Carcinoma	NA	NA	NA	NA	0	NA	52.83	0:DiseaseFree	NA	NA	NA	NOT HISPANIC OR LATINO	NA	2002-07-11	0.8893	G2	Normal	Kidney Clear Cell Renal Carcinoma	No	No	C64.9	2021-03-10	C64.9	NA	YES	2010	NO	NA	Right	1	NO	NA	NA	NA	34	NA	NA	CCRCC	52.83	0:LIVING
TCGA-B0-5119-01	61	NA	M0	N0	Stage I	7th	T1b	Renal Cell Carcinoma	Renal Clear Cell Carcinoma	NA	NA	NA	NA	0	NA	50.99	0:DiseaseFree	NA	NA	NA	NOT HISPANIC OR LATINO	NA	2002-04-11	0.0653	G2	Normal	Kidney Clear Cell Renal Carcinoma	No	No	C64.9	2021-03-10	C64.9	NA	YES	2010	NO	NA	Right	1.2	NO	NA	NA	NA	82	NA	NA	CCRCC	50.99	0:LIVING
TCGA-B0-5120-01	72	NA	M0	N0	Stage I	7th	T1a	Renal Cell Carcinoma	Renal Clear Cell Carcinoma	NA	NA	NA	NA	0	NA	38.4	0:DiseaseFree	NA	NA	NA	NOT HISPANIC OR LATINO	NA	2002-04-11	0.119	G2	Normal	Kidney Clear Cell Renal Carcinoma	No	No	C64.9	2021-03-10	C64.9	NA	YES	2010	NO	NA	Left	0.7	NO	NA	NA	NA	43	NA	NA	CCRCC	38.4	0:LIVING
TCGA-B0-5121-01	56	NA	M0	N0	Stage I	7th	T1b	Renal Cell Carcinoma	Renal Clear Cell Carcinoma	NA	NA	NA	NA	0	NA	48.78	0:DiseaseFree	NA	NA	NA	NOT HISPANIC OR LATINO	NA	2002-04-11	0.0748	G2	Low	Kidney Clear Cell Renal Carcinoma	No	No	C64.9	2021-03-10	C64.9	NA	YES	2010	NO	NA	Right	1.2	NO	NA	NA	NA	41	NA	NA	CCRCC	48.78	0:LIVING
TCGA-B0-5399-01	46	NA	M0	N0	Stage I	7th	T1b	Renal Cell Carcinoma	Renal Clear Cell Carcinoma	NA	NA	NA	NA	0	NA	46.35	0:DiseaseFree	NA	NA	NA	NOT HISPANIC OR LATINO	NA	3/31/11	0.0724	G2	Low	Kidney Clear Cell Renal Carcinoma	No	No	C64.9	2021-03-10	C64.9	NA	YES	2010	NO	NA	Right	2.1	NA	NA	NA	NA	41	NA	NA	CCRCC	46.35	0:LIVING
TCGA-B0-5400-01	59	NA	M0	N0	Stage III	6th	T3b	Renal Cell Carcinoma	Renal Clear Cell Carcinoma	NA	NA	NA	NA	0	NA	56.93	0:DiseaseFree	NA	NA	NA	NOT HISPANIC OR LATINO	NA	3/31/11	0	G4	Low	Kidney Clear Cell Renal Carcinoma	No	No	C64.9	2021-03-10	C64.9	NA	YES	2008	NO	NA	Right	1.5	NO	NA	NA	NA	30	NA	NA	CCRCC	56.93	0:LIVING
TCGA-B0-5402-01	64	NA	M0	NX	Stage IV	7th	T4	Renal Cell Carcinoma	Renal Clear Cell Carcinoma	NA	NA	NA	NA	0	NA	14.75	1:Recurred/Progressed	NA	NA	NA	NOT HISPANIC OR LATINO	NA	3/31/11	0.1992	G4	Low	Kidney Clear Cell Renal Carcinoma	No	No	C64.9	2021-03-10	C64.9	NA	YES	2010	NO	NA	Left	1.6	NO	NA	NA	NA	56	NA	NA	CCRCC	42.38	0:LIVING
TCGA-B0-5690-01	53	NA	M0	NX	Stage I	6th	T1b	Renal Cell Carcinoma	Renal Clear Cell Carcinoma	NA	NA	NA	NA	0	NA	111.43	0:DiseaseFree	NA	NA	NA	NOT HISPANIC OR LATINO	NA	2004-04-11	0.0818	G1	Normal	Kidney Clear Cell Renal Carcinoma	No	No	C64.9	2021-03-10	C64.9	NA	YES	2004	NO	NA	Right	1.5	NA	NA	NA	NA	NA	NA	NA	CCRCC	111.43	0:LIVING
TCGA-B0-5691-01	66	NA	M0	N0	Stage I	NA	T1a	Renal Cell Carcinoma	Renal Clear Cell Carcinoma	NA	NA	NA	NA	0	NA	106.77	1:Recurred/Progressed	NA	NA	NA	NOT HISPANIC OR LATINO	NA	2004-04-11	0.0812	G3	Low	Kidney Clear Cell Renal Carcinoma	No	Yes	C64.9	2021-03-10	C64.9	NA	YES	2002	NO	NA	Left	1.4	NO	NA	NA	NA	55	NA	NA	CCRCC	112.71	0:LIVING
TCGA-B0-5692-01	66	NA	M0	N0	Stage III	6th	T3b	Renal Cell Carcinoma	Renal Clear Cell Carcinoma	NA	NA	NA	NA	0	NA	129.57	0:DiseaseFree	NA	NA	NA	NOT HISPANIC OR LATINO	NA	2004-04-11	0.1019	G3	Normal	Kidney Clear Cell Renal Carcinoma	No	No	C64.9	2021-03-10	C64.9	NA	YES	2004	NO	NA	Right	1.2	NO	NA	NA	NA	60	NA	NA	CCRCC	129.57	0:LIVING
TCGA-B0-5693-01	47	NA	M0	NX	Stage I	6th	T1b	Renal Cell Carcinoma	Renal Clear Cell Carcinoma	NA	NA	NA	NA	0	NA	133.84	0:DiseaseFree	NA	NA	NA	NOT HISPANIC OR LATINO	NA	2004-04-11	0.0873	G2	Normal	Kidney Clear Cell Renal Carcinoma	No	Yes	C64.9	2021-03-10	C64.9	NA	YES	2003	NO	NA	Right	2.3	NO	NA	NA	NA	37	NA	NA	CCRCC	133.84	0:LIVING
TCGA-B0-5694-01	71	NA	M0	N0	Stage III	NA	T3a	Renal Cell Carcinoma	Renal Clear Cell Carcinoma	NA	NA	NA	NA	0	NA	9.46	1:Recurred/Progressed	NA	NA	NA	NOT HISPANIC OR LATINO	NA	2004-05-11	0.1634	G3	Low	Kidney Clear Cell Renal Carcinoma	No	Yes	C64.9	2021-03-10	C64.9	NA	YES	2008	NO	NA	Left	2.5	NO	NA	NA	NA	59	NA	NA	CCRCC	15.77	1:DECEASED
TCGA-B0-5695-01	61	NA	M0	N0	Stage I	6th	T1b	Renal Cell Carcinoma	Renal Clear Cell Carcinoma	NA	NA	NA	NA	0	NA	70.63	0:DiseaseFree	NA	NA	NA	NOT HISPANIC OR LATINO	NA	2004-08-11	0.0619	G2	Normal	Kidney Clear Cell Renal Carcinoma	No	Yes	C64.9	2021-03-10	C64.9	NA	YES	2007	NO	NA	Left	2.5	NO	NA	NA	NA	57	NA	NA	CCRCC	70.63	0:LIVING
TCGA-B0-5696-01	69	NA	M0	N0	Stage III	6th	T3a	Renal Cell Carcinoma	Renal Clear Cell Carcinoma	NA	NA	NA	NA	0	NA	56.73	1:Recurred/Progressed	NA	NA	NA	HISPANIC OR LATINO	NA	2004-05-11	0.1906	G4	Normal	Kidney Clear Cell Renal Carcinoma	No	No	C64.9	2021-03-10	C64.9	NA	YES	2007	NO	NA	Right	1.2	NO	NA	NA	NA	53	NA	NA	CCRCC	85.71	0:LIVING
TCGA-B0-5697-01	50	NA	M0	N0	Stage I	6th	T1a	Renal Cell Carcinoma	Renal Clear Cell Carcinoma	NA	NA	NA	NA	0	NA	86.4	0:DiseaseFree	NA	NA	NA	NOT HISPANIC OR LATINO	NA	2004-08-11	0.1658	G2	Normal	Kidney Clear Cell Renal Carcinoma	No	No	C64.9	2021-03-10	C64.9	NA	YES	2007	NO	NA	Right	1.6	NO	NA	NA	NA	52	NA	NA	CCRCC	86.4	0:LIVING
TCGA-B0-5698-01	77	NA	M0	N0	Stage I	6th	T1b	Renal Cell Carcinoma	Renal Clear Cell Carcinoma	NA	NA	NA	NA	0	NA	119.28	0:DiseaseFree	NA	NA	NA	NOT HISPANIC OR LATINO	NA	2006-02-11	0.1021	G3	Normal	Kidney Clear Cell Renal Carcinoma	No	Yes	C64.9	2021-03-10	C64.9	NA	YES	2005	NO	NA	Right	1.8	NO	NA	NA	NA	64	NA	NA	CCRCC	119.28	0:LIVING
TCGA-B0-5699-01	53	NA	M0	N0	Stage I	6th	T1	Renal Cell Carcinoma	Renal Clear Cell Carcinoma	NA	NA	NA	NA	0	NA	3.09	1:Recurred/Progressed	NA	NA	NA	NOT HISPANIC OR LATINO	NA	2004-08-11	0.0463	G2	Normal	Kidney Clear Cell Renal Carcinoma	No	No	C64.9	2021-03-10	C64.9	NA	YES	2003	NO	NA	Left	1.2	NO	NA	NA	NA	41	NA	NA	CCRCC	126.18	0:LIVING
TCGA-B0-5700-01	77	NA	M0	N0	Stage I	6th	T1a	Renal Cell Carcinoma	Renal Clear Cell Carcinoma	NA	NA	NA	NA	0	NA	58.8	0:DiseaseFree	NA	NA	NA	NOT HISPANIC OR LATINO	NA	2004-11-11	NA	G2	Low	Kidney Clear Cell Renal Carcinoma	No	No	C64.9	2021-03-10	C64.9	NA	YES	2009	NO	NA	Left	1.7	NO	NA	NA	NA	NA	NA	NA	CCRCC	58.8	0:LIVING
TCGA-B0-5701-01	65	NA	M0	N0	Stage III	6th	T3b	Renal Cell Carcinoma	Renal Clear Cell Carcinoma	NA	NA	NA	NA	0	NA	7.36	1:Recurred/Progressed	NA	NA	NA	NOT HISPANIC OR LATINO	NA	2004-11-11	0.2712	G4	Normal	Kidney Clear Cell Renal Carcinoma	No	No	C64.9	2021-03-10	C64.9	NA	YES	2007	NO	NA	Left	1.4	YES	0	4	NA	94	NA	NA	CCRCC	80.85	0:LIVING
TCGA-B0-5702-01	71	NA	M0	N0	Stage I	6th	T1b	Renal Cell Carcinoma	Renal Clear Cell Carcinoma	NA	NA	NA	NA	0	NA	71.35	0:DiseaseFree	NA	NA	NA	NOT HISPANIC OR LATINO	NA	2004-11-11	0	G2	Normal	Kidney Clear Cell Renal Carcinoma	No	No	C64.9	2021-03-10	C64.9	NA	YES	2007	NO	NA	Left	0.8	NO	NA	NA	NA	55	NA	NA	CCRCC	71.35	0:LIVING
TCGA-B0-5703-01	73	NA	M0	N0	Stage I	6th	T1b	Renal Cell Carcinoma	Renal Clear Cell Carcinoma	NA	NA	NA	NA	0	NA	73.78	0:DiseaseFree	NA	NA	NA	NOT HISPANIC OR LATINO	NA	2004-11-11	0.1884	G3	Normal	Kidney Clear Cell Renal Carcinoma	No	No	C64.9	2021-03-10	C64.9	NA	YES	2009	NO	NA	Left	1.8	NO	NA	NA	NA	74	NA	NA	CCRCC	73.78	0:LIVING
TCGA-B0-5705-01	65	NA	M0	N0	Stage I	5th	T1	Renal Cell Carcinoma	Renal Clear Cell Carcinoma	NA	NA	NA	NA	0	NA	27.66	1:Recurred/Progressed	NA	NA	NA	NOT HISPANIC OR LATINO	NA	4/25/11	0.0938	G2	Low	Kidney Clear Cell Renal Carcinoma	No	No	C64.9	2021-03-10	C64.9	NA	YES	2002	NO	NA	Left	2.1	NO	NA	NA	NA	68	NA	NA	CCRCC	149.05	0:LIVING
TCGA-B0-5706-01	45	NA	M0	N0	Stage II	6th	T2	Renal Cell Carcinoma	Renal Clear Cell Carcinoma	NA	NA	NA	NA	0	NA	105.29	0:DiseaseFree	NA	NA	NA	NOT HISPANIC OR LATINO	NA	4/25/11	0.0844	G2	Low	Kidney Clear Cell Renal Carcinoma	No	No	C64.9	2021-03-10	C64.9	NA	YES	2004	NO	NA	Left	1	NO	NA	NA	NA	49	NA	NA	CCRCC	105.29	0:LIVING
TCGA-B0-5707-01	39	NA	M0	N0	Stage I	6th	T1a	Renal Cell Carcinoma	Renal Clear Cell Carcinoma	NA	NA	NA	NA	0	NA	123	0:DiseaseFree	NA	NA	NA	NOT HISPANIC OR LATINO	NA	4/25/11	NA	G3	NA	Kidney Clear Cell Renal Carcinoma	No	No	C64.9	2021-03-10	C64.9	NA	YES	2004	NO	NA	Right	2	NO	NA	NA	NA	33	NA	NA	CCRCC	123	0:LIVING
TCGA-B0-5709-01	62	NA	M0	NX	Stage III	6th	T3a	Renal Cell Carcinoma	Renal Clear Cell Carcinoma	NA	NA	NA	NA	0	NA	130.55	0:DiseaseFree	NA	NA	NA	NOT HISPANIC OR LATINO	NA	4/25/11	0.0623	G3	Normal	Kidney Clear Cell Renal Carcinoma	No	No	C64.9	2021-03-10	C64.9	NA	YES	2003	NO	NA	Right	1.6	NO	NA	NA	NA	60	NA	NA	CCRCC	130.55	0:LIVING
TCGA-B0-5710-01	57	NA	M0	N0	Stage I	6th	T1b	Renal Cell Carcinoma	Renal Clear Cell Carcinoma	NA	NA	NA	NA	0	NA	47.54	1:Recurred/Progressed	NA	NA	NA	NOT HISPANIC OR LATINO	NA	4/25/11	0.1418	G2	Normal	Kidney Clear Cell Renal Carcinoma	No	No	C64.9	2021-03-10	C64.9	NA	YES	2008	NO	NA	Right	1.3	NO	NA	NA	NA	33	NA	NA	CCRCC	79.83	0:LIVING
TCGA-B0-5711-01	50	NA	M0	NX	Stage III	6th	T3b	Renal Cell Carcinoma	Renal Clear Cell Carcinoma	NA	NA	NA	NA	0	NA	123.72	1:Recurred/Progressed	NA	NA	NA	NOT HISPANIC OR LATINO	NA	4/25/11	0.0832	G3	Normal	Kidney Clear Cell Renal Carcinoma	No	No	C64.9	2021-03-10	C64.9	NA	YES	2004	NO	NA	Right	2.5	NO	NA	NA	NA	32	NA	NA	CCRCC	131.04	0:LIVING
TCGA-B0-5712-01	68	NA	M1	N0	Stage IV	NA	T2	Renal Cell Carcinoma	Renal Clear Cell Carcinoma	NA	NA	NA	NA	0	NA	23.82	1:Recurred/Progressed	NA	NA	NA	NOT HISPANIC OR LATINO	NA	4/26/11	0.1398	G3	Low	Kidney Clear Cell Renal Carcinoma	No	No	C64.9	2021-03-10	C64.9	NA	YES	2004	NO	NA	Left	1.7	NA	NA	NA	NA	99	NA	NA	CCRCC	89.42	0:LIVING
TCGA-B0-5713-01	75	NA	M0	N0	Stage III	6th	T3b	Renal Cell Carcinoma	Renal Clear Cell Carcinoma	NA	NA	NA	NA	0	NA	91.39	0:DiseaseFree	NA	NA	NA	NOT HISPANIC OR LATINO	NA	4/27/11	0.1621	G3	Normal	Kidney Clear Cell Renal Carcinoma	No	No	C64.9	2021-03-10	C64.9	NA	YES	2006	NO	NA	Left	2.5	NO	NA	NA	NA	93	NA	NA	CCRCC	91.39	0:LIVING
TCGA-B0-5812-01	53	NA	M0	NX	Stage I	6th	T1b	Renal Cell Carcinoma	Renal Clear Cell Carcinoma	NA	NA	NA	NA	0	NA	125.95	0:DiseaseFree	NA	NA	NA	NOT HISPANIC OR LATINO	NA	2006-02-11	0.0475	G3	Low	Kidney Clear Cell Renal Carcinoma	No	Yes	C64.9	2021-03-10	C64.9	NA	YES	2003	NO	NA	Right	1	NO	NA	NA	NA	37	NA	NA	CCRCC	125.95	0:LIVING
TCGA-B2-3923-01	59	NA	M0	NX	Stage II	NA	T2	Renal Cell Carcinoma	Renal Clear Cell Carcinoma	NA	NA	NA	NA	0	NA	32.59	0:DiseaseFree	FPPP	NA	NA	NOT HISPANIC OR LATINO	NA	10/27/10	0.9477	G2	Normal	Kidney Clear Cell Renal Carcinoma	No	No	C64.9	2021-03-10	C64.9	Elevated	YES	2010	NO	NA	Right	2	NO	NA	NA	NA	19	NA	NA	CCRCC	32.59	0:LIVING
TCGA-B2-3924-01	73	NA	M0	NX	Stage I	NA	T1b	Renal Cell Carcinoma	Renal Clear Cell Carcinoma	NA	NA	NA	NA	0	NA	35.87	0:DiseaseFree	FPPP	NA	NA	NOT HISPANIC OR LATINO	NA	10/27/10	0.1581	G2	Low	Kidney Clear Cell Renal Carcinoma	No	No	C64.9	2021-03-10	C64.9	NA	YES	2010	NO	NA	Left	2.9	NO	NA	NA	NA	79	NA	NA	CCRCC	35.87	0:LIVING
TCGA-B2-4098-01	72	NA	M0	NX	Stage I	NA	T1b	Renal Cell Carcinoma	Renal Clear Cell Carcinoma	NA	NA	NA	NA	0	NA	NA	NA	NA	NA	NA	NOT HISPANIC OR LATINO	NA	10/29/10	0.1165	G2	Low	Kidney Clear Cell Renal Carcinoma	No	No	C64.9	2021-03-10	C64.9	NA	YES	2010	NO	NA	Left	2.3	NO	NA	NA	NA	71	NA	NA	CCRCC	1.68	1:DECEASED
TCGA-B2-4099-01	83	NA	M0	NX	Stage I	7th	T1a	Renal Cell Carcinoma	Renal Clear Cell Carcinoma	NA	NA	NA	NA	0	NA	31.93	0:DiseaseFree	NA	NA	NA	NOT HISPANIC OR LATINO	NA	10/27/10	0.0525	G3	Normal	Kidney Clear Cell Renal Carcinoma	No	No	C64.9	2021-03-10	C64.9	NA	YES	2010	NO	NA	Right	1.7	NO	NA	NA	NA	68	NA	NA	CCRCC	31.93	0:LIVING
TCGA-B2-4101-01	52	NA	M0	NX	Stage II	NA	T2a	Renal Cell Carcinoma	Renal Clear Cell Carcinoma	NA	NA	NA	NA	0	NA	21.29	0:DiseaseFree	NA	NA	NA	NOT HISPANIC OR LATINO	NA	10/29/10	0.0492	G3	Normal	Kidney Clear Cell Renal Carcinoma	No	No	C64.9	2021-03-10	C64.9	NA	YES	2010	NO	NA	Left	2	NO	NA	NA	NA	34	NA	NA	CCRCC	21.29	0:LIVING
TCGA-B2-4102-01	61	NA	M0	NX	Stage I	NA	T1b	Renal Cell Carcinoma	Renal Clear Cell Carcinoma	NA	NA	NA	NA	0	NA	31.27	0:DiseaseFree	NA	NA	NA	NOT HISPANIC OR LATINO	NA	10/27/10	0.0818	G2	Normal	Kidney Clear Cell Renal Carcinoma	No	No	C64.9	2021-03-10	C64.9	NA	YES	2010	NO	NA	Right	1.7	NO	NA	NA	NA	NA	NA	NA	CCRCC	31.27	0:LIVING
TCGA-B2-5633-01	56	NA	M0	N0	Stage I	NA	T1b	Renal Cell Carcinoma	Renal Clear Cell Carcinoma	NA	NA	NA	NA	0	NA	31.64	0:DiseaseFree	FPPP	NA	NA	NOT HISPANIC OR LATINO	NA	3/21/11	0.2307	G2	Normal	Kidney Clear Cell Renal Carcinoma	No	No	C64.9	2021-03-10	C64.9	NA	YES	2010	NO	NA	Right	1.3	NO	NA	NA	NA	41	NA	NA	CCRCC	31.64	0:LIVING
TCGA-B2-5635-01	74	NA	M0	NX	Stage I	NA	T1a	Renal Cell Carcinoma	Renal Clear Cell Carcinoma	NA	NA	NA	NA	0	NA	24.8	0:DiseaseFree	FPPP	NA	NA	NOT HISPANIC OR LATINO	NA	3/21/11	0.0914	G2	Normal	Kidney Clear Cell Renal Carcinoma	No	Yes	C64.9	2021-03-10	C64.9	NA	YES	2010	NO	NA	Right	1.6	NO	NA	NA	NA	47	NA	NA	CCRCC	24.8	0:LIVING
TCGA-B2-5636-01	79	NA	M0	NX	Stage I	NA	T1a	Renal Cell Carcinoma	Renal Clear Cell Carcinoma	NA	NA	NA	NA	0	NA	30.19	0:DiseaseFree	NA	NA	NA	NOT HISPANIC OR LATINO	NA	3/21/11	NA	G2	Normal	Kidney Clear Cell Renal Carcinoma	No	No	C64.9	2021-03-10	C64.9	NA	YES	2010	NO	NA	Right	1.3	NO	NA	NA	NA	NA	NA	NA	CCRCC	30.19	0:LIVING
TCGA-B2-5639-01	46	NA	M1	NX	Stage IV	NA	T3	Renal Cell Carcinoma	Renal Clear Cell Carcinoma	NA	NA	NA	NA	0	NA	27.96	1:Recurred/Progressed	NA	NA	NA	NOT HISPANIC OR LATINO	NA	3/21/11	0.1715	G3	Normal	Kidney Clear Cell Renal Carcinoma	Yes	No	C64.9	2021-03-10	C64.9	NA	YES	2010	NO	70	Left	2	NO	NA	NA	NA	NA	NA	NA	CCRCC	32.95	1:DECEASED
TCGA-B2-5641-01	79	NA	M0	N0	Stage I	NA	T1a	Renal Cell Carcinoma	Renal Clear Cell Carcinoma	NA	NA	NA	NA	0	NA	21.55	0:DiseaseFree	NA	NA	NA	NOT HISPANIC OR LATINO	NA	3/21/11	0.1612	G3	Normal	Kidney Clear Cell Renal Carcinoma	No	No	C64.9	2021-03-10	C64.9	NA	YES	2010	NO	NA	Left	1	NO	NA	NA	NA	57	NA	NA	CCRCC	21.55	0:LIVING
TCGA-B2-A4SR-01	61	M0	M0	NX	Stage II	7th	T2a	Renal Cell Carcinoma	Renal Clear Cell Carcinoma	NA	NA	NA	243	0	NA	8.74	1:Recurred/Progressed	NA	NA	NA	NOT HISPANIC OR LATINO	NA	2/26/13	0.0645	NA	Low	Kidney Clear Cell Renal Carcinoma	No	No	C64.9	2021-03-10	C64.9	NA	YES	2012	NO	NA	Right	NA	NO	NA	NA	NA	NA	YES	FALSE	CCRCC	16.66	0:LIVING
TCGA-B4-5377-01	68	NA	M1	N0	Stage IV	7th	T3	Renal Cell Carcinoma	Renal Clear Cell Carcinoma	NA	NA	NA	NA	0	NA	11.99	0:DiseaseFree	NA	1	Elevated	NOT HISPANIC OR LATINO	NA	2005-11-11	0.1053	G3	Low	Kidney Clear Cell Renal Carcinoma	No	No	C64.9	2021-03-10	C64.9	Elevated	YES	2010	NO	90	Right	1.3	NO	NA	NA	NA	39	NA	NA	CCRCC	11.99	0:LIVING
TCGA-B4-5378-01	62	NA	M0	N0	Stage I	7th	T1	Renal Cell Carcinoma	Renal Clear Cell Carcinoma	NA	NA	NA	NA	0	NA	5.75	0:DiseaseFree	NA	1	Normal	NOT HISPANIC OR LATINO	NA	2005-11-11	0	G2	Low	Kidney Clear Cell Renal Carcinoma	No	No	C64.9	2021-03-10	C64.9	Normal	YES	2010	NO	90	Right	1.3	NO	NA	NA	NA	NA	NA	NA	CCRCC	5.75	0:LIVING
TCGA-B4-5832-01	65	NA	M0	N0	Stage III	7th	T3b	Renal Cell Carcinoma	Renal Clear Cell Carcinoma	NA	NA	NA	NA	0	NA	5.09	0:DiseaseFree	NA	1	Normal	NOT HISPANIC OR LATINO	NA	2005-11-11	0.268	G2	Normal	Kidney Clear Cell Renal Carcinoma	No	No	C64.9	2021-03-10	C64.9	NA	YES	2010	NO	80	Left	1.3	NO	NA	NA	NA	71	NA	NA	CCRCC	5.09	0:LIVING
TCGA-B4-5834-01	59	NA	M0	N0	Stage I	7th	T1	Renal Cell Carcinoma	Renal Clear Cell Carcinoma	NA	NA	NA	NA	0	NA	1.25	0:DiseaseFree	NA	0	Normal	NOT HISPANIC OR LATINO	NA	9/28/11	0.084	G1	Normal	Kidney Clear Cell Renal Carcinoma	No	No	C64.9	2021-03-10	C64.9	NA	YES	2010	NO	90	Right	1.2	NO	NA	NA	NA	25	NA	NA	CCRCC	1.25	0:LIVING
TCGA-B4-5835-01	64	NA	M0	N0	Stage I	7th	T1	Renal Cell Carcinoma	Renal Clear Cell Carcinoma	NA	NA	NA	NA	0	NA	0.53	0:DiseaseFree	NA	0	Normal	NOT HISPANIC OR LATINO	NA	2005-11-11	0.2862	G2	Normal	Kidney Clear Cell Renal Carcinoma	No	No	C64.9	2021-03-10	C64.9	NA	YES	2010	NO	100	Left	1.4	YES	0	7	NA	77	NA	NA	CCRCC	0.53	0:LIVING
TCGA-B4-5836-01	61	NA	M0	N0	Stage I	7th	T1b	Renal Cell Carcinoma	Renal Clear Cell Carcinoma	NA	NA	NA	NA	0	NA	4.63	0:DiseaseFree	NA	1	Normal	NOT HISPANIC OR LATINO	NA	2005-11-11	0.0564	G2	Normal	Kidney Clear Cell Renal Carcinoma	No	No	C64.9	2021-03-10	C64.9	NA	YES	2010	NO	90	Right	1.7	YES	0	2	NA	81	NA	NA	CCRCC	4.63	0:LIVING
TCGA-B4-5838-01	52	NA	M0	N1	NA	7th	T3	Renal Cell Carcinoma	Renal Clear Cell Carcinoma	NA	NA	NA	NA	0	NA	5.45	0:DiseaseFree	NA	1	Normal	NOT HISPANIC OR LATINO	NA	2005-11-11	0.1174	G2	Normal	Kidney Clear Cell Renal Carcinoma	No	No	C64.9	2021-03-10	C64.9	NA	YES	2010	NO	80	Left	1	YES	2	18	NA	68	NA	NA	CCRCC	5.45	0:LIVING
TCGA-B4-5843-01	45	NA	M0	N0	Stage I	7th	T1	Renal Cell Carcinoma	Renal Clear Cell Carcinoma	NA	NA	NA	NA	0	NA	0.36	0:DiseaseFree	NA	1	Normal	NOT HISPANIC OR LATINO	NA	5/20/11	0.2384	G2	Normal	Kidney Clear Cell Renal Carcinoma	No	No	C64.9	2021-03-10	C64.9	NA	YES	2010	NO	90	Right	1	NO	NA	NA	NA	52	NA	NA	CCRCC	0.36	0:LIVING
TCGA-B4-5844-01	61	NA	M0	N0	Stage II	7th	T2	Renal Cell Carcinoma	Renal Clear Cell Carcinoma	NA	NA	NA	NA	0	NA	0.23	0:DiseaseFree	NA	1	Normal	NOT HISPANIC OR LATINO	NA	5/20/11	0.0316	G1	Normal	Kidney Clear Cell Renal Carcinoma	No	No	C64.9	2021-03-10	C64.9	NA	YES	2010	NO	80	Right	1.1	NO	NA	NA	NA	72	NA	NA	CCRCC	0.23	0:LIVING
TCGA-B8-4143-01	66	NA	M1	N0	Stage IV	NA	T3a	Renal Cell Carcinoma	Renal Clear Cell Carcinoma	NA	NA	NA	NA	0	NA	NA	NA	NA	NA	NA	NOT HISPANIC OR LATINO	NA	2011-11-10	0.1454	G3	Low	Kidney Clear Cell Renal Carcinoma	No	No	C64.9	2021-03-10	C64.9	NA	YES	2002	NO	NA	Left	1	YES	0	2	NA	68	NA	NA	CCRCC	23.29	1:DECEASED
TCGA-B8-4146-01	41	NA	M0	NX	Stage I	6th	T1b	Renal Cell Carcinoma	Renal Clear Cell Carcinoma	NA	NA	NA	NA	0	NA	16.79	0:DiseaseFree	NA	NA	NA	NOT HISPANIC OR LATINO	NA	2006-01-11	0.1082	G2	NA	Kidney Clear Cell Renal Carcinoma	No	No	C64.9	2021-03-10	C64.9	NA	YES	2009	NO	NA	Right	1.1	NO	NA	NA	NA	36	NA	NA	CCRCC	16.79	0:LIVING
TCGA-B8-4148-01	63	NA	M0	N0	Stage I	6th	T1a	Renal Cell Carcinoma	Renal Clear Cell Carcinoma	NA	NA	NA	NA	0	NA	49.93	0:DiseaseFree	NA	NA	NA	NOT HISPANIC OR LATINO	NA	2011-11-10	0.0822	G3	Normal	Kidney Clear Cell Renal Carcinoma	No	No	C64.9	2021-03-10	C64.9	Normal	YES	2009	NO	NA	Left	0.8	NO	NA	NA	NA	40	NA	NA	CCRCC	49.93	0:LIVING
TCGA-B8-4151-01	51	NA	M0	N0	Stage III	6th	T3a	Renal Cell Carcinoma	Renal Clear Cell Carcinoma	NA	NA	NA	NA	0	NA	42.67	0:DiseaseFree	NA	NA	NA	HISPANIC OR LATINO	NA	11/15/10	0.0321	G2	Normal	Kidney Clear Cell Renal Carcinoma	No	No	C64.9	2021-03-10	C64.9	Normal	YES	2009	NO	NA	Right	1.1	NO	NA	NA	NA	64	NA	NA	CCRCC	42.67	0:LIVING
TCGA-B8-4153-01	74	NA	M0	NX	Stage III	7th	T3a	Renal Cell Carcinoma	Renal Clear Cell Carcinoma	NA	NA	NA	NA	0	NA	7.33	1:Recurred/Progressed	NA	NA	NA	NOT HISPANIC OR LATINO	NA	2006-01-11	0.0189	G3	Low	Kidney Clear Cell Renal Carcinoma	No	No	C64.9	2021-03-10	C64.9	Normal	YES	2010	NO	NA	Left	1	NO	NA	NA	NA	55	NA	NA	CCRCC	25.03	0:LIVING
TCGA-B8-4154-01	73	NA	M0	N0	Stage I	7th	T1a	Renal Cell Carcinoma	Renal Clear Cell Carcinoma	NA	NA	NA	NA	0	NA	45.34	0:DiseaseFree	NA	NA	NA	NOT HISPANIC OR LATINO	NA	2011-11-10	0.0328	G2	Normal	Kidney Clear Cell Renal Carcinoma	No	No	C64.9	2021-03-10	C64.9	Normal	YES	2010	NO	NA	Left	1	NO	NA	NA	NA	48	NA	NA	CCRCC	45.34	0:LIVING
TCGA-B8-4619-01	58	NA	M0	N0	Stage I	7th	T1a	Renal Cell Carcinoma	Renal Clear Cell Carcinoma	NA	NA	NA	NA	0	NA	17.18	0:DiseaseFree	NA	NA	NA	NOT HISPANIC OR LATINO	NA	2011-11-10	0.1792	G2	Normal	Kidney Clear Cell Renal Carcinoma	No	No	C64.9	2021-03-10	C64.9	NA	YES	2010	NO	NA	Left	1	NO	NA	NA	NA	23	NA	NA	CCRCC	17.18	0:LIVING
TCGA-B8-4620-01	70	NA	M0	N0	Stage III	7th	T3a	Renal Cell Carcinoma	Renal Clear Cell Carcinoma	NA	NA	NA	NA	0	NA	19.84	1:Recurred/Progressed	NA	NA	NA	NOT HISPANIC OR LATINO	NA	2011-11-10	0.5246	G2	Low	Kidney Clear Cell Renal Carcinoma	No	No	C64.9	2021-03-10	C64.9	NA	YES	2010	NO	NA	Left	0.8	YES	0	2	NA	68	NA	NA	CCRCC	25.53	0:LIVING
TCGA-B8-4621-01	63	NA	M0	N0	Stage I	7th	T1b	Renal Cell Carcinoma	Renal Clear Cell Carcinoma	NA	NA	NA	NA	0	NA	25.89	0:DiseaseFree	NA	NA	NA	NOT HISPANIC OR LATINO	NA	2004-11-11	0.2346	G3	Low	Kidney Clear Cell Renal Carcinoma	No	Yes	C64.9	2021-03-10	C64.9	Normal	YES	2010	NO	NA	Left	1.1	NO	NA	NA	NA	85	NA	NA	CCRCC	25.89	0:LIVING
TCGA-B8-4622-01	57	NA	M1	N0	Stage IV	7th	T3a	Renal Cell Carcinoma	Renal Clear Cell Carcinoma	NA	NA	NA	NA	0	NA	40.31	1:Recurred/Progressed	NA	NA	NA	NOT HISPANIC OR LATINO	NA	2011-11-10	0.1911	G3	Low	Kidney Clear Cell Renal Carcinoma	No	No	C64.9	2021-03-10	C64.9	NA	YES	2010	NO	NA	Left	1.5	NO	NA	NA	NA	32	NA	NA	CCRCC	50.1	0:LIVING
TCGA-B8-5158-01	56	NA	M0	N1	Stage III	7th	T3a	Renal Cell Carcinoma	Renal Clear Cell Carcinoma	NA	NA	NA	NA	0	NA	40.01	0:DiseaseFree	NA	NA	NA	NOT HISPANIC OR LATINO	NA	11/15/10	0.0455	G4	Normal	Kidney Clear Cell Renal Carcinoma	No	No	C64.9	2021-03-10	C64.9	NA	YES	2010	NO	NA	Left	1.4	YES	1	15	NA	51	NA	NA	CCRCC	40.01	0:LIVING
TCGA-B8-5159-01	61	NA	M0	N0	Stage I	7th	T1a	Renal Cell Carcinoma	Renal Clear Cell Carcinoma	NA	NA	NA	NA	0	NA	23.72	0:DiseaseFree	NA	NA	NA	NOT HISPANIC OR LATINO	NA	11/16/10	0.2017	G3	Normal	Kidney Clear Cell Renal Carcinoma	No	No	C64.9	2021-03-10	C64.9	Normal	YES	2010	NO	NA	Right	1	NO	NA	NA	NA	52	NA	NA	CCRCC	23.72	0:LIVING
TCGA-B8-5162-01	62	NA	M0	NX	Stage II	7th	T2a	Renal Cell Carcinoma	Renal Clear Cell Carcinoma	NA	NA	NA	NA	0	NA	1.18	0:DiseaseFree	NA	NA	NA	NOT HISPANIC OR LATINO	NA	5/26/11	0.1605	G2	Low	Kidney Clear Cell Renal Carcinoma	Yes	Yes	C64.9	2021-03-10	C64.9	NA	YES	2010	NO	NA	Left	1.2	NO	NA	NA	NA	90	NA	NA	CCRCC	1.18	0:LIVING
TCGA-B8-5163-01	63	NA	M0	N0	Stage III	7th	T3a	Renal Cell Carcinoma	Renal Clear Cell Carcinoma	NA	NA	NA	NA	0	NA	27	0:DiseaseFree	NA	NA	NA	NOT HISPANIC OR LATINO	NA	11/16/10	0.1888	G3	NA	Kidney Clear Cell Renal Carcinoma	No	No	C64.9	2021-03-10	C64.9	NA	YES	2010	NO	NA	Right	1.3	NO	NA	NA	NA	62	NA	NA	CCRCC	27	0:LIVING
TCGA-B8-5164-01	65	NA	M0	N0	Stage III	7th	T3a	Renal Cell Carcinoma	Renal Clear Cell Carcinoma	NA	NA	NA	NA	0	NA	0.85	0:DiseaseFree	NA	NA	NA	NOT HISPANIC OR LATINO	NA	11/16/10	0.1297	G3	NA	Kidney Clear Cell Renal Carcinoma	No	No	C64.9	2021-03-10	C64.9	NA	YES	2010	NO	NA	Right	1.5	NO	NA	NA	NA	75	NA	NA	CCRCC	0.85	0:LIVING
TCGA-B8-5165-01	43	NA	M0	N0	Stage I	7th	T1a	Renal Cell Carcinoma	Renal Clear Cell Carcinoma	NA	NA	NA	NA	0	NA	24.21	0:DiseaseFree	NA	NA	NA	NOT HISPANIC OR LATINO	NA	11/16/10	0.0193	G2	Low	Kidney Clear Cell Renal Carcinoma	No	No	C64.9	2021-03-10	C64.9	NA	YES	2010	NO	NA	Right	1.2	NO	NA	NA	NA	16	NA	NA	CCRCC	24.21	0:LIVING
TCGA-B8-5545-01	42	NA	M0	N0	Stage I	7th	T1a	Renal Cell Carcinoma	Renal Clear Cell Carcinoma	NA	NA	NA	NA	0	NA	50.1	0:DiseaseFree	NA	NA	NA	NOT HISPANIC OR LATINO	NA	2004-11-11	0.0498	G2	Low	Kidney Clear Cell Renal Carcinoma	No	No	C64.9	2021-03-10	C64.9	NA	YES	2010	NO	NA	Left	0.9	NO	NA	NA	NA	20	NA	NA	CCRCC	50.1	0:LIVING
TCGA-B8-5546-01	38	NA	M0	N0	Stage I	NA	T1b	Renal Cell Carcinoma	Renal Clear Cell Carcinoma	NA	NA	NA	NA	0	NA	16.59	0:DiseaseFree	NA	NA	NA	NOT HISPANIC OR LATINO	NA	2004-11-11	0.0003	G2	Normal	Kidney Clear Cell Renal Carcinoma	No	No	C64.9	2021-03-10	C64.9	Elevated	YES	2010	NO	NA	Right	1.3	NO	NA	NA	NA	15	NA	NA	CCRCC	16.59	0:LIVING
TCGA-B8-5549-01	53	NA	M0	N0	Stage I	7th	T1b	Renal Cell Carcinoma	Renal Clear Cell Carcinoma	NA	NA	NA	NA	0	NA	6.37	0:DiseaseFree	NA	NA	NA	NOT HISPANIC OR LATINO	NA	2004-11-11	0.1663	G3	Normal	Kidney Clear Cell Renal Carcinoma	No	No	C64.9	2021-03-10	C64.9	NA	YES	2010	NO	NA	Right	0.9	NO	NA	NA	NA	57	NA	NA	CCRCC	6.37	0:LIVING
TCGA-B8-5550-01	71	NA	M0	N0	Stage III	7th	T3a	Renal Cell Carcinoma	Renal Clear Cell Carcinoma	NA	NA	NA	NA	0	NA	22.8	1:Recurred/Progressed	NA	NA	NA	NOT HISPANIC OR LATINO	NA	2004-11-11	0.3067	G3	Normal	Kidney Clear Cell Renal Carcinoma	No	No	C64.9	2021-03-10	C64.9	NA	YES	2010	NO	NA	Right	0.7	YES	0	3	NA	76	NA	NA	CCRCC	48.49	0:LIVING
TCGA-B8-5551-01	65	NA	M0	N0	Stage I	7th	T1b	Renal Cell Carcinoma	Renal Clear Cell Carcinoma	NA	NA	NA	NA	0	NA	0.53	0:DiseaseFree	NA	NA	NA	NOT HISPANIC OR LATINO	NA	2004-11-11	0.0111	G3	Normal	Kidney Clear Cell Renal Carcinoma	No	No	C64.9	2021-03-10	C64.9	NA	YES	2010	NO	NA	Right	1	NO	NA	NA	NA	43	NA	NA	CCRCC	0.53	0:LIVING
TCGA-B8-5552-01	41	NA	M0	NX	Stage I	NA	T1b	Renal Cell Carcinoma	Renal Clear Cell Carcinoma	NA	NA	NA	NA	0	NA	34.36	0:DiseaseFree	NA	NA	NA	NOT HISPANIC OR LATINO	NA	2006-01-11	0.0571	G2	Normal	Kidney Clear Cell Renal Carcinoma	No	No	C64.9	2021-03-10	C64.9	NA	YES	2010	NO	NA	Right	1.2	NO	NA	NA	NA	31	NA	NA	CCRCC	34.36	0:LIVING
TCGA-B8-5553-01	67	NA	M0	N0	Stage I	NA	T1b	Renal Cell Carcinoma	Renal Clear Cell Carcinoma	NA	NA	NA	NA	0	NA	14.29	0:DiseaseFree	NA	NA	NA	NOT HISPANIC OR LATINO	NA	2004-11-11	0.091	G2	Normal	Kidney Clear Cell Renal Carcinoma	No	No	C64.9	2021-03-10	C64.9	Normal	YES	2010	NO	NA	Left	1.1	NO	NA	NA	NA	41	NA	NA	CCRCC	14.29	0:LIVING
TCGA-B8-A54D-01	69	M0	MX	NX	Stage III	7th	T3a	Renal Cell Carcinoma	Renal Clear Cell Carcinoma	NA	NA	NA	537	0	NA	27.27	0:DiseaseFree	NA	NA	NA	NOT HISPANIC OR LATINO	NA	2/27/13	0.1187	G2	NA	Kidney Clear Cell Renal Carcinoma	No	No	C64.9	2021-03-12	C64.9	Normal	YES	2011	NO	NA	Left	NA	NO	NA	NA	NA	NA	NO	FALSE	CCRCC	27.27	0:LIVING
TCGA-B8-A54E-01	62	M0	MX	NX	Stage I	7th	T1b	Renal Cell Carcinoma	Renal Clear Cell Carcinoma	NA	NA	NA	603	0	NA	29.86	0:DiseaseFree	NA	NA	NA	HISPANIC OR LATINO	NA	2/27/13	0.011	G3	NA	Kidney Clear Cell Renal Carcinoma	No	No	C64.9	2021-03-12	C64.9	Normal	YES	2011	NO	NA	Right	NA	NO	NA	NA	NA	NA	NO	FALSE	CCRCC	29.86	0:LIVING
TCGA-B8-A54F-01	49	M0	MX	NX	Stage I	7th	T1a	Renal Cell Carcinoma	Renal Clear Cell Carcinoma	NA	NA	NA	321	0	NA	17.05	0:DiseaseFree	NA	NA	NA	NOT HISPANIC OR LATINO	NA	2/27/13	0.1164	G2	NA	Kidney Clear Cell Renal Carcinoma	No	No	C64.9	2021-03-12	C64.9	Normal	YES	2012	NO	NA	Left	NA	NO	NA	NA	NA	NA	NO	FALSE	CCRCC	17.05	0:LIVING
TCGA-B8-A54G-01	50	M0	MX	NX	Stage I	7th	T1a	Renal Cell Carcinoma	Renal Clear Cell Carcinoma	NA	NA	NA	313	0	NA	1.74	0:DiseaseFree	NA	NA	NA	NOT HISPANIC OR LATINO	NA	2/27/13	0.1427	G3	NA	Kidney Clear Cell Renal Carcinoma	No	No	C64.9	2021-03-12	C64.9	NA	YES	2012	NO	NA	Right	NA	NO	NA	NA	NA	NA	NO	FALSE	CCRCC	1.74	0:LIVING
TCGA-B8-A54H-01	69	M0	MX	N0	Stage II	7th	T2a	Renal Cell Carcinoma	Renal Clear Cell Carcinoma	NA	NA	NA	160	0	NA	8.41	0:DiseaseFree	NA	NA	NA	NA	NA	2/27/13	0.0712	G3	NA	Kidney Clear Cell Renal Carcinoma	No	Yes, History of Synchronous/Bilateral Malignancy	C64.9	2021-03-12	C64.9	NA	YES	2012	NO	NA	Left	NA	YES	0	2	NA	NA	NO	FALSE	CCRCC	8.41	0:LIVING
TCGA-B8-A54I-01	48	M0	MX	NX	Stage I	7th	T1b	Renal Cell Carcinoma	Renal Clear Cell Carcinoma	NA	NA	NA	138	0	NA	4.93	0:DiseaseFree	NA	NA	NA	NOT HISPANIC OR LATINO	NA	2/27/13	0.2021	G3	NA	Kidney Clear Cell Renal Carcinoma	No	No	C64.9	2021-03-12	C64.9	NA	YES	2012	NO	NA	Left	NA	NO	NA	NA	NA	NA	NO	FALSE	CCRCC	4.93	0:LIVING
TCGA-B8-A54J-01	60	M0	MX	NX	Stage II	7th	T2a	Renal Cell Carcinoma	Renal Clear Cell Carcinoma	NA	NA	NA	82	0	NA	17.35	0:DiseaseFree	NA	NA	NA	NOT HISPANIC OR LATINO	NA	2/27/13	0.0595	G2	Low	Kidney Clear Cell Renal Carcinoma	No	No	C64.9	2021-03-12	C64.9	NA	YES	2012	NO	NA	Right	NA	NO	NA	NA	NA	NA	NO	FALSE	CCRCC	17.35	0:LIVING
TCGA-B8-A54K-01	61	M0	MX	NX	Stage I	7th	T1a	Renal Cell Carcinoma	Renal Clear Cell Carcinoma	NA	NA	NA	76	0	NA	15.41	0:DiseaseFree	NA	NA	NA	NOT HISPANIC OR LATINO	NA	2/27/13	0.0001	G1	NA	Kidney Clear Cell Renal Carcinoma	No	Yes, History of Prior Malignancy	C64.9	2021-03-12	C64.9	NA	YES	2012	NO	NA	Right	NA	NO	NA	NA	NA	NA	NO	FALSE	CCRCC	15.41	0:LIVING
TCGA-B8-A7U6-01	54	M0	NA	NX	Stage I	7th	T1a	Renal Cell Carcinoma	Renal Clear Cell Carcinoma	NA	NA	NA	57	0	NA	16.26	0:DiseaseFree	NA	NA	NA	NOT HISPANIC OR LATINO	NA	12/18/13	0.0322	G3	NA	Kidney Clear Cell Renal Carcinoma	No	No	C64.9	2021-03-10	C64.9	NA	YES	2013	NO	NA	Left	NA	NO	NA	NA	NA	NA	NO	FALSE	CCRCC	16.26	0:LIVING
TCGA-B8-A8YJ-01	60	M0	NA	NX	Stage I	7th	T1b	Renal Cell Carcinoma	Renal Clear Cell Carcinoma	NA	NA	NA	68	0	NA	14.16	0:DiseaseFree	NA	NA	NA	NA	NA	2003-10-14	0	G2	Normal	Kidney Clear Cell Renal Carcinoma	No	No	C64.9	2021-03-10	C64.9	NA	YES	2013	NO	NA	Right	NA	NO	NA	NA	NA	NA	NO	FALSE	CCRCC	14.16	0:LIVING
TCGA-BP-4158-01	69	NA	M0	N0	Stage I	NA	T1b	Renal Cell Carcinoma	Renal Clear Cell Carcinoma	NA	NA	NA	NA	0	NA	110.94	0:DiseaseFree	NA	NA	NA	NA	NA	10/29/10	0.1837	G2	Low	Kidney Clear Cell Renal Carcinoma	No	Yes	C64.9	2021-03-10	C64.9	NA	YES	2001	NO	NA	Right	1.6	YES	0	5	NA	35	NA	NA	CCRCC	110.94	0:LIVING
TCGA-BP-4159-01	70	NA	M0	N0	Stage I	NA	T1b	Renal Cell Carcinoma	Renal Clear Cell Carcinoma	NA	NA	NA	NA	0	NA	77.27	1:Recurred/Progressed	NA	NA	NA	NA	NA	12/21/10	0.1136	G2	Normal	Kidney Clear Cell Renal Carcinoma	No	No	C64.9	2021-03-10	C64.9	NA	YES	2002	NO	NA	Right	1.4	YES	0	NA	NA	56	NA	NA	CCRCC	85.45	1:DECEASED
TCGA-BP-4160-01	67	NA	M0	N0	Stage III	NA	T3a	Renal Cell Carcinoma	Renal Clear Cell Carcinoma	NA	NA	NA	NA	0	NA	94.65	0:DiseaseFree	NA	NA	NA	HISPANIC OR LATINO	NA	12/21/10	0.1011	G2	Low	Kidney Clear Cell Renal Carcinoma	No	Yes	C64.9	2021-03-10	C64.9	NA	YES	2002	NO	NA	Left	2	YES	0	3	NA	48	NA	NA	CCRCC	94.65	0:LIVING
TCGA-BP-4161-01	74	NA	M0	NX	Stage I	NA	T1b	Renal Cell Carcinoma	Renal Clear Cell Carcinoma	NA	NA	NA	NA	0	NA	88.21	1:Recurred/Progressed	NA	NA	NA	NA	NA	11/29/10	0.0825	G3	Low	Kidney Clear Cell Renal Carcinoma	No	No	C64.9	2021-03-10	C64.9	NA	YES	2002	NO	NA	Right	2.1	NO	NA	NA	NA	62	NA	NA	CCRCC	90.21	0:LIVING
TCGA-BP-4162-01	65	NA	M0	N0	Stage I	NA	T1b	Renal Cell Carcinoma	Renal Clear Cell Carcinoma	NA	NA	NA	NA	0	NA	100.99	0:DiseaseFree	NA	NA	NA	NA	NA	11/29/10	0.2961	G2	Low	Kidney Clear Cell Renal Carcinoma	No	No	C64.9	2021-03-10	C64.9	NA	YES	2002	NO	NA	Right	2	YES	0	3	NA	41	NA	NA	CCRCC	100.99	0:LIVING
TCGA-BP-4163-01	60	NA	M0	N0	Stage III	NA	T3a	Renal Cell Carcinoma	Renal Clear Cell Carcinoma	NA	NA	NA	NA	0	NA	93.27	0:DiseaseFree	NA	NA	NA	NA	NA	11/29/10	0.1774	G3	Low	Kidney Clear Cell Renal Carcinoma	No	No	C64.9	2021-03-10	C64.9	NA	YES	2002	NO	NA	Right	1.5	YES	0	9	NA	46	NA	NA	CCRCC	93.27	0:LIVING
TCGA-BP-4164-01	51	NA	M0	NX	Stage III	NA	T3a	Renal Cell Carcinoma	Renal Clear Cell Carcinoma	NA	NA	NA	NA	0	NA	NA	NA	NA	NA	NA	NA	NA	11/29/10	0.0901	G2	Low	Kidney Clear Cell Renal Carcinoma	No	No	C64.9	2021-03-10	C64.9	Normal	YES	2002	NO	NA	Left	1.3	NO	NA	NA	NA	70	NA	NA	CCRCC	32.59	1:DECEASED
TCGA-BP-4165-01	64	NA	M0	N0	Stage I	NA	T1b	Renal Cell Carcinoma	Renal Clear Cell Carcinoma	NA	NA	NA	NA	0	NA	60.38	1:Recurred/Progressed	NA	NA	NA	NA	NA	11/29/10	0.0212	G1	Low	Kidney Clear Cell Renal Carcinoma	No	No	C64.9	2021-03-10	C64.9	NA	YES	2002	NO	NA	Right	1.1	YES	0	2	NA	2	NA	NA	CCRCC	99.77	0:LIVING
TCGA-BP-4166-01	69	NA	M0	N0	Stage III	NA	T3a	Renal Cell Carcinoma	Renal Clear Cell Carcinoma	NA	NA	NA	NA	0	NA	0.43	0:DiseaseFree	NA	NA	NA	NA	NA	11/29/10	0.2422	G3	Low	Kidney Clear Cell Renal Carcinoma	No	No	C64.9	2021-03-10	C64.9	NA	YES	2003	NO	NA	Left	1.6	YES	0	10	NA	1	NA	NA	CCRCC	0.43	0:LIVING
TCGA-BP-4167-01	59	NA	M0	NX	Stage III	NA	T3a	Renal Cell Carcinoma	Renal Clear Cell Carcinoma	NA	NA	NA	NA	0	NA	89.29	0:DiseaseFree	NA	NA	NA	NA	NA	11/29/10	0.0359	G2	Low	Kidney Clear Cell Renal Carcinoma	No	No	C64.9	2021-03-10	C64.9	NA	YES	2003	NO	NA	Right	1.3	NO	NA	NA	NA	54	NA	NA	CCRCC	89.29	0:LIVING
TCGA-BP-4169-01	76	NA	M0	N0	Stage II	NA	T2	Renal Cell Carcinoma	Renal Clear Cell Carcinoma	NA	NA	NA	NA	0	NA	2.56	1:Recurred/Progressed	NA	NA	NA	NA	NA	12/21/10	0.0281	G2	Low	Kidney Clear Cell Renal Carcinoma	No	No	C64.9	2021-03-10	C64.9	NA	YES	2003	NO	NA	Right	2.5	YES	0	2	NA	40	NA	NA	CCRCC	23.03	1:DECEASED
TCGA-BP-4170-01	72	NA	M0	N0	Stage I	NA	T1b	Renal Cell Carcinoma	Renal Clear Cell Carcinoma	NA	NA	NA	NA	0	NA	NA	NA	NA	NA	NA	HISPANIC OR LATINO	NA	12/21/10	0.119	G2	Low	Kidney Clear Cell Renal Carcinoma	No	No	C64.9	2021-03-10	C64.9	NA	YES	2003	NO	NA	Left	1.7	YES	0	13	NA	41	NA	NA	CCRCC	76.97	1:DECEASED
TCGA-BP-4173-01	47	NA	M0	N0	Stage II	NA	T2	Renal Cell Carcinoma	Renal Clear Cell Carcinoma	NA	NA	NA	NA	0	NA	62.19	0:DiseaseFree	NA	NA	NA	NA	NA	12/21/10	0.0199	G3	Low	Kidney Clear Cell Renal Carcinoma	No	No	C64.9	2021-03-10	C64.9	NA	YES	2004	NO	NA	Right	1	YES	0	5	NA	11	NA	NA	CCRCC	62.19	0:LIVING
TCGA-BP-4174-01	49	NA	M0	N0	Stage II	NA	T2	Renal Cell Carcinoma	Renal Clear Cell Carcinoma	NA	NA	NA	NA	0	NA	61.73	0:DiseaseFree	NA	NA	NA	NA	NA	12/21/10	0.4568	G3	Low	Kidney Clear Cell Renal Carcinoma	No	No	C64.9	2021-03-10	C64.9	NA	YES	2004	NO	NA	Right	1.4	YES	0	3	NA	31	NA	NA	CCRCC	61.73	0:LIVING
TCGA-BP-4176-01	64	NA	M0	NX	Stage I	NA	T1b	Renal Cell Carcinoma	Renal Clear Cell Carcinoma	NA	NA	NA	NA	0	NA	64.22	0:DiseaseFree	NA	NA	NA	NA	NA	12/21/10	0.4937	G2	Normal	Kidney Clear Cell Renal Carcinoma	No	No	C64.9	2021-03-10	C64.9	NA	YES	2005	NO	NA	Right	1.2	NO	NA	NA	NA	85	NA	NA	CCRCC	64.22	0:LIVING
TCGA-BP-4177-01	65	NA	M0	NX	Stage I	NA	T1a	Renal Cell Carcinoma	Renal Clear Cell Carcinoma	NA	NA	NA	NA	0	NA	54.86	0:DiseaseFree	NA	NA	NA	NOT HISPANIC OR LATINO	NA	2001-10-11	0.1427	G2	Normal	Kidney Clear Cell Renal Carcinoma	No	No	C64.9	2021-03-10	C64.9	NA	YES	2005	NO	NA	Right	1.2	NO	NA	NA	NA	17	NA	NA	CCRCC	54.86	0:LIVING
TCGA-BP-4325-01	64	NA	M0	N0	Stage I	NA	T1b	Renal Cell Carcinoma	Renal Clear Cell Carcinoma	NA	NA	NA	NA	0	NA	97.37	0:DiseaseFree	NA	NA	NA	NA	NA	12/21/10	0.1309	G2	Normal	Kidney Clear Cell Renal Carcinoma	No	No	C64.9	2021-03-10	C64.9	NA	YES	2001	NO	NA	Left	1.2	NO	NA	NA	NA	NA	NA	NA	CCRCC	97.37	0:LIVING
TCGA-BP-4326-01	53	NA	M0	N0	Stage I	NA	T1b	Renal Cell Carcinoma	Renal Clear Cell Carcinoma	NA	NA	NA	NA	0	NA	31.47	1:Recurred/Progressed	NA	NA	NA	NA	NA	12/23/10	0.0355	G2	Low	Kidney Clear Cell Renal Carcinoma	No	No	C64.9	2021-03-10	C64.9	NA	YES	2002	NO	NA	Left	2	YES	0	3	NA	49	NA	NA	CCRCC	53.38	1:DECEASED
TCGA-BP-4327-01	75	NA	M0	N0	Stage II	NA	T2	Renal Cell Carcinoma	Renal Clear Cell Carcinoma	NA	NA	NA	NA	0	NA	NA	NA	NA	NA	NA	NA	NA	2010-11-10	0.1067	G2	Low	Kidney Clear Cell Renal Carcinoma	No	Yes	C64.9	2021-03-10	C64.9	NA	YES	2002	NO	NA	Right	1.8	YES	0	6	NA	NA	NA	NA	CCRCC	3.58	1:DECEASED
TCGA-BP-4329-01	75	NA	M0	N0	Stage III	NA	T3a	Renal Cell Carcinoma	Renal Clear Cell Carcinoma	NA	NA	NA	NA	0	NA	23	1:Recurred/Progressed	NA	NA	NA	NA	NA	12/22/10	0.1345	G2	Low	Kidney Clear Cell Renal Carcinoma	No	No	C64.9	2021-03-10	C64.9	NA	YES	2002	NO	NA	Right	1.2	YES	0	1	NA	45	NA	NA	CCRCC	27.76	1:DECEASED
TCGA-BP-4330-01	60	NA	M0	N0	Stage III	NA	T3a	Renal Cell Carcinoma	Renal Clear Cell Carcinoma	NA	NA	NA	NA	0	NA	62.02	0:DiseaseFree	NA	NA	NA	HISPANIC OR LATINO	NA	12/23/10	0.0513	G2	Normal	Kidney Clear Cell Renal Carcinoma	No	No	C64.9	2021-03-10	C64.9	NA	YES	2002	NO	NA	Left	1.3	YES	0	13	NA	34	NA	NA	CCRCC	62.02	0:LIVING
TCGA-BP-4331-01	52	NA	M0	N0	Stage I	NA	T1a	Renal Cell Carcinoma	Renal Clear Cell Carcinoma	NA	NA	NA	NA	0	NA	NA	NA	NA	NA	NA	NOT HISPANIC OR LATINO	NA	2001-06-11	0.1327	G2	Low	Kidney Clear Cell Renal Carcinoma	No	Yes	C64.9	2021-03-10	C64.9	NA	YES	2002	NO	NA	Left	1.3	NO	NA	NA	NA	38	NA	NA	CCRCC	80.62	1:DECEASED
TCGA-BP-4332-01	36	NA	M0	N0	Stage III	NA	T3a	Renal Cell Carcinoma	Renal Clear Cell Carcinoma	NA	NA	NA	NA	0	NA	37.22	0:DiseaseFree	NA	NA	NA	NA	NA	12/23/10	0.1352	G2	Low	Kidney Clear Cell Renal Carcinoma	No	No	C64.9	2021-03-10	C64.9	NA	YES	2002	NO	NA	Left	1.9	NO	NA	NA	NA	NA	NA	NA	CCRCC	37.22	0:LIVING
TCGA-BP-4334-01	56	NA	M0	N0	Stage III	NA	T3a	Renal Cell Carcinoma	Renal Clear Cell Carcinoma	NA	NA	NA	NA	0	NA	14.52	1:Recurred/Progressed	NA	NA	NA	NA	NA	12/23/10	0.9477	G3	Low	Kidney Clear Cell Renal Carcinoma	No	No	C64.9	2021-03-10	C64.9	NA	YES	2003	NO	NA	Right	1.6	YES	0	1	NA	NA	NA	NA	CCRCC	21.19	1:DECEASED
TCGA-BP-4335-01	65	NA	M1	N0	Stage IV	NA	T3a	Renal Cell Carcinoma	Renal Clear Cell Carcinoma	NA	NA	NA	NA	0	NA	14.91	1:Recurred/Progressed	NA	NA	NA	NA	NA	12/23/10	0.1003	G3	Low	Kidney Clear Cell Renal Carcinoma	No	No	C64.9	2021-03-10	C64.9	NA	YES	2003	NO	NA	Left	1.6	NO	NA	NA	NA	NA	NA	NA	CCRCC	15.6	1:DECEASED
TCGA-BP-4337-01	76	NA	M0	N0	Stage III	NA	T3b	Renal Cell Carcinoma	Renal Clear Cell Carcinoma	NA	NA	NA	NA	0	NA	NA	NA	NA	NA	NA	NA	NA	12/23/10	0.034	G4	Normal	Kidney Clear Cell Renal Carcinoma	No	No	C64.9	2021-03-10	C64.9	NA	YES	2003	NO	NA	Left	1.9	YES	0	4	NA	32	NA	NA	CCRCC	0.07	1:DECEASED
TCGA-BP-4338-01	43	NA	M0	N0	Stage I	NA	T1b	Renal Cell Carcinoma	Renal Clear Cell Carcinoma	NA	NA	NA	NA	0	NA	84.49	1:Recurred/Progressed	NA	NA	NA	NA	NA	12/23/10	0.4438	G3	Low	Kidney Clear Cell Renal Carcinoma	No	No	C64.9	2021-03-10	C64.9	NA	YES	2003	NO	NA	Left	1.5	NO	NA	NA	NA	53	NA	NA	CCRCC	93.92	0:LIVING
TCGA-BP-4340-01	70	NA	M0	N0	Stage I	NA	T1b	Renal Cell Carcinoma	Renal Clear Cell Carcinoma	NA	NA	NA	NA	0	NA	NA	NA	NA	NA	NA	NA	NA	12/23/10	0.2059	G2	Low	Kidney Clear Cell Renal Carcinoma	No	No	C64.9	2021-03-10	C64.9	NA	YES	2003	NO	NA	Right	2.1	NO	NA	NA	NA	1	NA	NA	CCRCC	18.46	1:DECEASED
TCGA-BP-4341-01	67	NA	M0	NX	Stage III	NA	T3a	Renal Cell Carcinoma	Renal Clear Cell Carcinoma	NA	NA	NA	NA	0	NA	NA	NA	NA	NA	NA	NA	NA	12/17/10	0.0454	G2	Low	Kidney Clear Cell Renal Carcinoma	No	No	C64.9	2021-03-10	C64.9	NA	YES	2003	NO	NA	Left	1.6	NO	NA	NA	NA	41	NA	NA	CCRCC	52.2	1:DECEASED
TCGA-BP-4342-01	79	NA	M0	N0	Stage II	NA	T2	Renal Cell Carcinoma	Renal Clear Cell Carcinoma	NA	NA	NA	NA	0	NA	7.88	1:Recurred/Progressed	NA	NA	NA	NA	NA	2001-10-11	0.6947	G3	Low	Kidney Clear Cell Renal Carcinoma	Yes	Yes	C64.9	2021-03-10	C64.9	NA	YES	2003	NO	NA	Left	1.9	YES	0	7	NA	1	NA	NA	CCRCC	74.11	1:DECEASED
TCGA-BP-4343-01	64	NA	M0	N0	Stage III	NA	T3a	Renal Cell Carcinoma	Renal Clear Cell Carcinoma	NA	NA	NA	NA	0	NA	61.63	1:Recurred/Progressed	NA	NA	NA	NA	NA	12/16/10	0.1779	G3	Low	Kidney Clear Cell Renal Carcinoma	No	No	C64.9	2021-03-10	C64.9	NA	YES	2003	NO	NA	Right	1.6	YES	0	7	NA	20	NA	NA	CCRCC	62.81	1:DECEASED
TCGA-BP-4344-01	75	NA	M0	NX	Stage I	NA	T1a	Renal Cell Carcinoma	Renal Clear Cell Carcinoma	NA	NA	NA	NA	0	NA	54.73	0:DiseaseFree	NA	NA	NA	NA	NA	2001-10-11	0.1291	G2	Low	Kidney Clear Cell Renal Carcinoma	Yes	Yes	C64.9	2021-03-10	C64.9	NA	YES	2006	NO	NA	Right	1.3	NO	NA	NA	NA	NA	NA	NA	CCRCC	54.73	0:LIVING
TCGA-BP-4345-01	62	NA	M0	N0	Stage III	NA	T3b	Renal Cell Carcinoma	Renal Clear Cell Carcinoma	NA	NA	NA	NA	0	NA	49.8	0:DiseaseFree	NA	NA	NA	NOT HISPANIC OR LATINO	NA	12/16/10	NA	G3	Normal	Kidney Clear Cell Renal Carcinoma	No	No	C64.9	2021-03-10	C64.9	NA	YES	2006	NO	NA	Right	1.5	YES	0	1	NA	17	NA	NA	CCRCC	49.8	0:LIVING
TCGA-BP-4346-01	57	NA	M0	N0	Stage III	NA	T3b	Renal Cell Carcinoma	Renal Clear Cell Carcinoma	NA	NA	NA	NA	0	NA	NA	NA	NA	NA	NA	NA	NA	12/16/10	0.0525	G3	Low	Kidney Clear Cell Renal Carcinoma	No	No	C64.9	2021-03-10	C64.9	NA	YES	2006	NO	NA	Right	2	YES	0	21	NA	34	NA	NA	CCRCC	49.05	1:DECEASED
TCGA-BP-4347-01	74	NA	M0	NX	Stage III	NA	T3b	Renal Cell Carcinoma	Renal Clear Cell Carcinoma	NA	NA	NA	NA	0	NA	44.91	0:DiseaseFree	NA	NA	NA	NOT HISPANIC OR LATINO	NA	12/16/10	0.2917	G2	Low	Kidney Clear Cell Renal Carcinoma	No	No	C64.9	2021-03-10	C64.9	NA	YES	2006	NO	NA	Right	1.5	NO	NA	NA	NA	34	NA	NA	CCRCC	44.91	0:LIVING
TCGA-BP-4349-01	68	NA	M0	NX	Stage I	NA	T1a	Renal Cell Carcinoma	Renal Clear Cell Carcinoma	NA	NA	NA	NA	0	NA	12.22	0:DiseaseFree	NA	NA	NA	NA	NA	12/16/10	0.0497	G2	Low	Kidney Clear Cell Renal Carcinoma	No	No	C64.9	2021-03-10	C64.9	NA	YES	2006	NO	NA	Left	1.5	NO	NA	NA	NA	1	NA	NA	CCRCC	12.22	0:LIVING
TCGA-BP-4351-01	51	NA	M0	N0	Stage III	NA	T3a	Renal Cell Carcinoma	Renal Clear Cell Carcinoma	NA	NA	NA	NA	0	NA	28.68	1:Recurred/Progressed	NA	NA	NA	NA	NA	12/16/10	0.21	G2	Low	Kidney Clear Cell Renal Carcinoma	No	No	C64.9	2021-03-10	C64.9	NA	YES	2006	NO	NA	Left	1.5	YES	0	17	NA	52	NA	NA	CCRCC	31.87	0:LIVING
TCGA-BP-4352-01	74	NA	M1	N0	Stage IV	NA	T3b	Renal Cell Carcinoma	Renal Clear Cell Carcinoma	NA	NA	NA	NA	0	NA	8.71	1:Recurred/Progressed	NA	NA	NA	NOT HISPANIC OR LATINO	NA	12/16/10	0.5218	G4	Low	Kidney Clear Cell Renal Carcinoma	No	No	C64.9	2021-03-10	C64.9	NA	YES	2007	NO	NA	Right	1.6	YES	0	10	NA	82	NA	NA	CCRCC	11.3	1:DECEASED
TCGA-BP-4353-01	61	NA	M0	N0	Stage I	NA	T1	Renal Cell Carcinoma	Renal Clear Cell Carcinoma	NA	NA	NA	NA	0	NA	NA	NA	NA	NA	NA	NA	NA	2001-11-11	0.1775	G2	Normal	Kidney Clear Cell Renal Carcinoma	Yes	Yes	C64.9	2021-03-10	C64.9	NA	YES	2007	NO	NA	Left	1.2	NO	NA	NA	NA	NA	NA	NA	CCRCC	12.32	1:DECEASED
TCGA-BP-4354-01	40	NA	M1	N1	Stage IV	NA	T4	Renal Cell Carcinoma	Renal Clear Cell Carcinoma	NA	NA	NA	NA	0	NA	22.5	1:Recurred/Progressed	NA	NA	NA	NA	NA	12/16/10	0.0004	G4	Low	Kidney Clear Cell Renal Carcinoma	Yes	No	C64.9	2021-03-10	C64.9	Normal	YES	2006	NO	NA	Left	2.3	YES	1	21	NA	22	NA	NA	CCRCC	33.97	1:DECEASED
TCGA-BP-4355-01	59	NA	M0	NX	Stage III	NA	T3a	Renal Cell Carcinoma	Renal Clear Cell Carcinoma	NA	NA	NA	NA	0	NA	NA	NA	NA	NA	NA	NA	NA	2001-06-11	0.0496	G4	Low	Kidney Clear Cell Renal Carcinoma	No	No	C64.9	2021-03-10	C64.9	NA	YES	2008	NO	NA	Left	2.2	NO	NA	NA	NA	1	NA	NA	CCRCC	31.31	1:DECEASED
TCGA-BP-4756-01	62	NA	M0	N0	Stage I	NA	T1b	Renal Cell Carcinoma	Renal Clear Cell Carcinoma	NA	NA	NA	NA	0	NA	12.29	0:DiseaseFree	NA	NA	NA	NA	NA	2001-06-11	0.2568	G2	Normal	Kidney Clear Cell Renal Carcinoma	No	No	C64.9	2021-03-10	C64.9	NA	YES	2003	NO	NA	Right	1.5	YES	0	1	NA	36	NA	NA	CCRCC	12.29	0:LIVING
TCGA-BP-4758-01	40	NA	M0	NX	Stage I	NA	T1a	Renal Cell Carcinoma	Renal Clear Cell Carcinoma	NA	NA	NA	NA	0	NA	72.54	0:DiseaseFree	NA	NA	NA	NA	NA	2001-06-11	0.0823	G2	Low	Kidney Clear Cell Renal Carcinoma	No	No	C64.9	2021-03-10	C64.9	NA	YES	2004	NO	NA	Right	1.9	NO	NA	NA	NA	1	NA	NA	CCRCC	72.54	0:LIVING
TCGA-BP-4759-01	50	NA	M0	NX	Stage I	NA	T1a	Renal Cell Carcinoma	Renal Clear Cell Carcinoma	NA	NA	NA	NA	0	NA	77.92	0:DiseaseFree	NA	NA	NA	NOT HISPANIC OR LATINO	NA	2001-06-11	0.1094	G2	Normal	Kidney Clear Cell Renal Carcinoma	No	No	C64.9	2021-03-10	C64.9	NA	YES	2004	NO	NA	Left	1.1	NO	NA	NA	NA	1	NA	NA	CCRCC	77.92	0:LIVING
TCGA-BP-4760-01	69	NA	M0	NX	Stage I	NA	T1a	Renal Cell Carcinoma	Renal Clear Cell Carcinoma	NA	NA	NA	NA	0	NA	47.86	1:Recurred/Progressed	NA	NA	NA	NOT HISPANIC OR LATINO	NA	1/14/11	0.0001	G2	Normal	Kidney Clear Cell Renal Carcinoma	No	Yes	C64.9	2021-03-10	C64.9	NA	YES	2004	NO	NA	Left	1.3	NO	NA	NA	NA	27	NA	NA	CCRCC	77.56	0:LIVING
TCGA-BP-4761-01	57	NA	M0	N1	Stage III	NA	T3a	Renal Cell Carcinoma	Renal Clear Cell Carcinoma	NA	NA	NA	NA	0	NA	5.98	0:DiseaseFree	NA	NA	NA	NA	NA	2001-12-11	0.3761	G4	Low	Kidney Clear Cell Renal Carcinoma	No	No	C64.9	2021-03-10	C64.9	NA	YES	2004	NO	NA	Right	1.3	YES	2	16	NA	64	NA	NA	CCRCC	5.98	0:LIVING
TCGA-BP-4762-01	42	NA	M0	NX	Stage I	NA	T1a	Renal Cell Carcinoma	Renal Clear Cell Carcinoma	NA	NA	NA	NA	0	NA	NA	NA	NA	NA	NA	NA	NA	2001-12-11	0.0555	G3	Low	Kidney Clear Cell Renal Carcinoma	No	Yes	C64.9	2021-03-10	C64.9	NA	YES	2004	NO	NA	Left	1.4	NO	NA	NA	NA	1	NA	NA	CCRCC	44.12	1:DECEASED
TCGA-BP-4763-01	79	NA	M0	NX	Stage I	NA	T1a	Renal Cell Carcinoma	Renal Clear Cell Carcinoma	NA	NA	NA	NA	0	NA	NA	NA	NA	NA	NA	NA	NA	2001-12-11	0.3063	G2	Low	Kidney Clear Cell Renal Carcinoma	No	No	C64.9	2021-03-10	C64.9	NA	YES	2004	NO	NA	Right	1	NO	NA	NA	NA	1	NA	NA	CCRCC	41.72	1:DECEASED
TCGA-BP-4765-01	43	NA	M0	NX	Stage I	NA	T1a	Renal Cell Carcinoma	Renal Clear Cell Carcinoma	NA	NA	NA	NA	0	NA	71.75	0:DiseaseFree	NA	NA	NA	NA	NA	2001-12-11	0.0646	G2	Normal	Kidney Clear Cell Renal Carcinoma	No	No	C64.9	2021-03-10	C64.9	NA	YES	2004	NO	NA	Right	1.6	NO	NA	NA	NA	1	NA	NA	CCRCC	71.75	0:LIVING
TCGA-BP-4766-01	43	NA	M0	NX	Stage I	NA	T1a	Renal Cell Carcinoma	Renal Clear Cell Carcinoma	NA	NA	NA	NA	0	NA	48.03	0:DiseaseFree	NA	NA	NA	NA	NA	2001-12-11	0.1618	G3	Low	Kidney Clear Cell Renal Carcinoma	No	No	C64.9	2021-03-10	C64.9	NA	YES	2004	NO	NA	Right	1.5	NO	NA	NA	NA	37	NA	NA	CCRCC	48.03	0:LIVING
TCGA-BP-4768-01	72	NA	M0	N0	Stage I	NA	T1a	Renal Cell Carcinoma	Renal Clear Cell Carcinoma	NA	NA	NA	NA	0	NA	13.14	0:DiseaseFree	NA	NA	NA	NA	NA	2001-12-11	0.4768	G2	Low	Kidney Clear Cell Renal Carcinoma	No	No	C64.9	2021-03-10	C64.9	NA	YES	2005	NO	NA	Left	1	YES	0	7	NA	45	NA	NA	CCRCC	13.14	0:LIVING
TCGA-BP-4769-01	63	NA	M0	NX	Stage I	NA	T1a	Renal Cell Carcinoma	Renal Clear Cell Carcinoma	NA	NA	NA	NA	0	NA	61.63	0:DiseaseFree	NA	NA	NA	NOT HISPANIC OR LATINO	NA	1/14/11	0	G2	Low	Kidney Clear Cell Renal Carcinoma	No	No	C64.9	2021-03-10	C64.9	NA	YES	2005	NO	NA	Left	1.4	NO	NA	NA	NA	NA	NA	NA	CCRCC	61.63	0:LIVING
TCGA-BP-4770-01	73	NA	M0	N0	Stage IV	NA	T4	Renal Cell Carcinoma	Renal Clear Cell Carcinoma	NA	NA	NA	NA	0	NA	6.83	1:Recurred/Progressed	NA	NA	NA	NA	NA	2005-04-11	0.4006	G4	Low	Kidney Clear Cell Renal Carcinoma	No	No	C64.9	2021-03-10	C64.9	Normal	YES	2005	NO	NA	Left	1.5	YES	0	13	NA	58	NA	NA	CCRCC	10.81	1:DECEASED
TCGA-BP-4771-01	62	NA	M1	N0	Stage IV	NA	T3a	Renal Cell Carcinoma	Renal Clear Cell Carcinoma	NA	NA	NA	NA	0	NA	3.61	1:Recurred/Progressed	NA	NA	NA	NA	NA	2001-12-11	0.1248	G4	Normal	Kidney Clear Cell Renal Carcinoma	Yes	No	C64.9	2021-03-10	C64.9	NA	YES	2005	NO	NA	Right	1.3	YES	0	5	NA	19	NA	NA	CCRCC	5.32	1:DECEASED
TCGA-BP-4774-01	57	NA	M0	NX	Stage I	NA	T1a	Renal Cell Carcinoma	Renal Clear Cell Carcinoma	NA	NA	NA	NA	0	NA	61.93	0:DiseaseFree	NA	NA	NA	NA	NA	2011-1-00	0.0429	G2	Normal	Kidney Clear Cell Renal Carcinoma	No	No	C64.9	2021-03-10	C64.9	NA	YES	2005	NO	NA	Right	2	NO	NA	NA	NA	37	NA	NA	CCRCC	61.93	0:LIVING
TCGA-BP-4775-01	55	NA	M0	NX	Stage I	NA	T1a	Renal Cell Carcinoma	Renal Clear Cell Carcinoma	NA	NA	NA	NA	0	NA	60.55	0:DiseaseFree	NA	NA	NA	NA	NA	2011-1-00	0.4593	G2	Low	Kidney Clear Cell Renal Carcinoma	No	Yes	C64.9	2021-03-10	C64.9	NA	YES	2005	NO	NA	Left	0.8	NO	NA	NA	NA	37	NA	NA	CCRCC	60.55	0:LIVING
TCGA-BP-4776-01	52	NA	M0	NX	Stage I	NA	T1a	Renal Cell Carcinoma	Renal Clear Cell Carcinoma	NA	NA	NA	NA	0	NA	13.5	0:DiseaseFree	NA	NA	NA	NA	NA	2011-1-00	0.0481	G2	Normal	Kidney Clear Cell Renal Carcinoma	No	No	C64.9	2021-03-10	C64.9	NA	YES	2005	NO	NA	Left	1.5	NO	NA	NA	NA	NA	NA	NA	CCRCC	13.5	0:LIVING
TCGA-BP-4777-01	46	NA	M0	NX	Stage I	NA	T1a	Renal Cell Carcinoma	Renal Clear Cell Carcinoma	NA	NA	NA	NA	0	NA	56.87	0:DiseaseFree	NA	NA	NA	NOT HISPANIC OR LATINO	NA	2011-1-00	0.1246	G3	Low	Kidney Clear Cell Renal Carcinoma	No	No	C64.9	2021-03-10	C64.9	NA	YES	2005	NO	NA	Right	1	NO	NA	NA	NA	12	NA	NA	CCRCC	56.87	0:LIVING
TCGA-BP-4781-01	78	NA	M0	NX	Stage I	NA	T1a	Renal Cell Carcinoma	Renal Clear Cell Carcinoma	NA	NA	NA	NA	0	NA	68.33	0:DiseaseFree	NA	NA	NA	NA	NA	2005-04-11	0.415	G3	Low	Kidney Clear Cell Renal Carcinoma	No	No	C64.9	2021-03-10	C64.9	NA	YES	2005	NO	NA	Right	1.5	NO	NA	NA	NA	30	NA	NA	CCRCC	68.33	0:LIVING
TCGA-BP-4782-01	55	NA	M0	NX	Stage I	NA	T1a	Renal Cell Carcinoma	Renal Clear Cell Carcinoma	NA	NA	NA	NA	0	NA	11.63	0:DiseaseFree	NA	NA	NA	NA	NA	2011-1-00	0.1408	G2	Low	Kidney Clear Cell Renal Carcinoma	No	No	C64.9	2021-03-10	C64.9	NA	YES	2005	NO	NA	Left	1.1	NO	NA	NA	NA	77	NA	NA	CCRCC	11.63	0:LIVING
TCGA-BP-4784-01	67	NA	M0	NX	Stage I	NA	T1a	Renal Cell Carcinoma	Renal Clear Cell Carcinoma	NA	NA	NA	NA	0	NA	60.91	0:DiseaseFree	NA	NA	NA	NA	NA	2005-09-11	0	G2	Normal	Kidney Clear Cell Renal Carcinoma	No	No	C64.9	2021-03-10	C64.9	Normal	YES	2005	NO	NA	Right	1.1	NO	NA	NA	NA	NA	NA	NA	CCRCC	60.91	0:LIVING
TCGA-BP-4787-01	59	NA	M1	N0	Stage IV	NA	T3a	Renal Cell Carcinoma	Renal Clear Cell Carcinoma	NA	NA	NA	NA	0	NA	14.49	1:Recurred/Progressed	NA	NA	NA	NA	NA	2005-09-11	0.4447	G4	Low	Kidney Clear Cell Renal Carcinoma	No	No	C64.9	2021-03-10	C64.9	Normal	YES	2007	NO	NA	Left	2.4	YES	0	19	NA	46	NA	NA	CCRCC	15.77	1:DECEASED
TCGA-BP-4789-01	48	NA	M0	NX	Stage I	NA	T1a	Renal Cell Carcinoma	Renal Clear Cell Carcinoma	NA	NA	NA	NA	0	NA	48.92	0:DiseaseFree	NA	NA	NA	NA	NA	2005-09-11	0.0795	G2	Normal	Kidney Clear Cell Renal Carcinoma	No	No	C64.9	2021-03-10	C64.9	NA	YES	2007	NO	NA	Right	0.9	NO	NA	NA	NA	1	NA	NA	CCRCC	48.92	0:LIVING
TCGA-BP-4790-01	76	NA	M0	NX	Stage I	NA	T1a	Renal Cell Carcinoma	Renal Clear Cell Carcinoma	NA	NA	NA	NA	0	NA	NA	NA	NA	NA	NA	NA	NA	2005-09-11	0.0953	G2	Normal	Kidney Clear Cell Renal Carcinoma	No	No	C64.9	2021-03-10	C64.9	NA	YES	2007	NO	NA	Right	1.3	NO	NA	NA	NA	21	NA	NA	CCRCC	36.5	1:DECEASED
TCGA-BP-4795-01	74	NA	M0	N0	Stage I	NA	T1a	Renal Cell Carcinoma	Renal Clear Cell Carcinoma	NA	NA	NA	NA	0	NA	20.37	0:DiseaseFree	NA	NA	NA	NA	NA	2011-1-00	0.0196	G2	Low	Kidney Clear Cell Renal Carcinoma	No	Yes	C64.9	2021-03-10	C64.9	NA	YES	2007	NO	NA	Right	0.9	YES	0	2	NA	25	NA	NA	CCRCC	20.37	0:LIVING
TCGA-BP-4797-01	34	NA	M0	N0	Stage III	NA	T3b	Renal Cell Carcinoma	Renal Clear Cell Carcinoma	NA	NA	NA	NA	0	NA	36.37	0:DiseaseFree	NA	NA	NA	NOT HISPANIC OR LATINO	NA	2005-09-11	0.1265	G3	Normal	Kidney Clear Cell Renal Carcinoma	No	No	C64.9	2021-03-10	C64.9	NA	YES	2007	NO	NA	Right	1.2	YES	0	5	NA	17	NA	NA	CCRCC	36.37	0:LIVING
TCGA-BP-4798-01	74	NA	M1	N0	NA	NA	T3b	Renal Cell Carcinoma	Renal Clear Cell Carcinoma	NA	NA	NA	NA	0	NA	NA	NA	NA	NA	NA	NA	NA	2005-09-11	0.1788	G4	Low	Kidney Clear Cell Renal Carcinoma	No	No	C64.9	2021-03-10	C64.9	NA	YES	2007	NO	NA	Left	1.1	YES	0	30	NA	1	NA	NA	CCRCC	10.97	1:DECEASED
TCGA-BP-4799-01	70	NA	M0	N0	Stage III	NA	T3b	Renal Cell Carcinoma	Renal Clear Cell Carcinoma	NA	NA	NA	NA	0	NA	11.56	1:Recurred/Progressed	NA	NA	NA	NA	NA	2005-09-11	0.1476	G3	Normal	Kidney Clear Cell Renal Carcinoma	No	Yes	C64.9	2021-03-10	C64.9	NA	YES	2007	NO	NA	Right	1	YES	0	2	NA	19	NA	NA	CCRCC	37.22	1:DECEASED
TCGA-BP-4801-01	57	NA	M0	NX	Stage I	NA	T1a	Renal Cell Carcinoma	Renal Clear Cell Carcinoma	NA	NA	NA	NA	0	NA	36.93	0:DiseaseFree	NA	NA	NA	NA	NA	2001-12-11	0.0982	G2	Low	Kidney Clear Cell Renal Carcinoma	No	No	C64.9	2021-03-10	C64.9	NA	YES	2007	NO	NA	Left	2	NO	NA	NA	NA	57	NA	NA	CCRCC	36.93	0:LIVING
TCGA-BP-4803-01	79	NA	M0	NX	Stage III	6th	T3a	Renal Cell Carcinoma	Renal Clear Cell Carcinoma	NA	NA	NA	NA	0	NA	6.7	0:DiseaseFree	NA	NA	NA	NA	NA	2005-09-11	0.1699	G3	Low	Kidney Clear Cell Renal Carcinoma	No	No	C64.9	2021-03-10	C64.9	NA	YES	2008	NO	NA	Right	1	NO	NA	NA	NA	1	NA	NA	CCRCC	6.7	0:LIVING
TCGA-BP-4804-01	59	NA	M0	NX	Stage I	6th	T1b	Renal Cell Carcinoma	Renal Clear Cell Carcinoma	NA	NA	NA	NA	0	NA	41.72	1:Recurred/Progressed	NA	NA	NA	NOT HISPANIC OR LATINO	NA	2005-09-11	0.0001	G2	Low	Kidney Clear Cell Renal Carcinoma	No	No	C64.9	2021-03-10	C64.9	NA	YES	2008	NO	NA	Right	1.6	NO	NA	NA	NA	22	NA	NA	CCRCC	47.93	0:LIVING
TCGA-BP-4807-01	42	NA	M0	NX	Stage I	NA	T1a	Renal Cell Carcinoma	Renal Clear Cell Carcinoma	NA	NA	NA	NA	0	NA	6.93	0:DiseaseFree	NA	NA	NA	NA	NA	2005-09-11	0.0504	G3	Normal	Kidney Clear Cell Renal Carcinoma	No	Yes	C64.9	2021-03-10	C64.9	NA	YES	2008	NO	NA	Right	1.3	NO	NA	NA	NA	48	NA	NA	CCRCC	6.93	0:LIVING
TCGA-BP-4959-01	49	NA	M0	NX	Stage I	NA	T1b	Renal Cell Carcinoma	Renal Clear Cell Carcinoma	NA	NA	NA	NA	0	NA	87.39	0:DiseaseFree	NA	NA	NA	NOT HISPANIC OR LATINO	NA	2001-12-11	0.1502	G3	Low	Kidney Clear Cell Renal Carcinoma	No	No	C64.9	2021-03-10	C64.9	NA	YES	2003	NO	NA	Right	1.7	NO	NA	NA	NA	NA	NA	NA	CCRCC	87.39	0:LIVING
TCGA-BP-4960-01	46	NA	M0	N0	Stage II	NA	T2	Renal Cell Carcinoma	Renal Clear Cell Carcinoma	NA	NA	NA	NA	0	NA	71.35	0:DiseaseFree	NA	NA	NA	NA	NA	2001-12-11	0.1043	G3	Low	Kidney Clear Cell Renal Carcinoma	No	No	C64.9	2021-03-10	C64.9	NA	YES	2004	NO	NA	Left	1.4	YES	0	9	NA	62	NA	NA	CCRCC	71.35	0:LIVING
TCGA-BP-4961-01	47	NA	M0	NX	Stage I	NA	T1a	Renal Cell Carcinoma	Renal Clear Cell Carcinoma	NA	NA	NA	NA	0	NA	63.57	0:DiseaseFree	NA	NA	NA	NA	NA	2001-12-11	0.0002	G2	Low	Kidney Clear Cell Renal Carcinoma	No	No	C64.9	2021-03-10	C64.9	NA	YES	2005	NO	NA	Right	1.6	NO	NA	NA	NA	32	NA	NA	CCRCC	63.57	0:LIVING
TCGA-BP-4962-01	58	NA	M0	NX	Stage II	NA	T2	Renal Cell Carcinoma	Renal Clear Cell Carcinoma	NA	NA	NA	NA	0	NA	58.64	0:DiseaseFree	NA	NA	NA	NA	NA	1/14/11	0.1219	G2	Low	Kidney Clear Cell Renal Carcinoma	No	No	C64.9	2021-03-10	C64.9	NA	YES	2005	NO	NA	Left	1.9	NO	NA	NA	NA	33	NA	NA	CCRCC	58.64	0:LIVING
TCGA-BP-4963-01	63	NA	M0	NX	Stage I	NA	T1b	Renal Cell Carcinoma	Renal Clear Cell Carcinoma	NA	NA	NA	NA	0	NA	60.25	0:DiseaseFree	NA	NA	NA	NOT HISPANIC OR LATINO	NA	2001-12-11	0.2573	G3	Low	Kidney Clear Cell Renal Carcinoma	No	No	C64.9	2021-03-10	C64.9	NA	YES	2005	NO	NA	Left	1.2	NO	NA	NA	NA	68	NA	NA	CCRCC	60.25	0:LIVING
TCGA-BP-4964-01	54	NA	M0	N0	Stage I	NA	T1a	Renal Cell Carcinoma	Renal Clear Cell Carcinoma	NA	NA	NA	NA	0	NA	61.17	0:DiseaseFree	NA	NA	NA	NA	NA	2001-12-11	0.066	G2	Low	Kidney Clear Cell Renal Carcinoma	No	No	C64.9	2021-03-10	C64.9	NA	YES	2005	NO	NA	Right	1.6	YES	0	11	NA	77	NA	NA	CCRCC	61.17	0:LIVING
TCGA-BP-4965-01	46	NA	M0	NX	Stage I	NA	T1a	Renal Cell Carcinoma	Renal Clear Cell Carcinoma	NA	NA	NA	NA	0	NA	61.47	0:DiseaseFree	NA	NA	NA	NA	NA	2001-12-11	0.1189	G2	Normal	Kidney Clear Cell Renal Carcinoma	Yes	Yes	C64.9	2021-03-10	C64.9	NA	YES	2005	NO	NA	Left	1	NO	NA	NA	NA	50	NA	NA	CCRCC	61.47	0:LIVING
TCGA-BP-4967-01	76	NA	M0	N0	Stage III	NA	T3a	Renal Cell Carcinoma	Renal Clear Cell Carcinoma	NA	NA	NA	NA	0	NA	6.73	0:DiseaseFree	NA	NA	NA	NA	NA	2001-12-11	0.2378	G2	Low	Kidney Clear Cell Renal Carcinoma	No	No	C64.9	2021-03-10	C64.9	NA	YES	2005	NO	NA	Right	1.7	YES	0	5	NA	58	NA	NA	CCRCC	6.73	0:LIVING
TCGA-BP-4968-01	40	NA	M0	N0	Stage I	NA	T1b	Renal Cell Carcinoma	Renal Clear Cell Carcinoma	NA	NA	NA	NA	0	NA	57.36	0:DiseaseFree	NA	NA	NA	NOT HISPANIC OR LATINO	NA	1/14/11	0.0451	G3	Low	Kidney Clear Cell Renal Carcinoma	No	No	C64.9	2021-03-10	C64.9	NA	YES	2006	NO	NA	Right	1.5	YES	0	3	NA	45	NA	NA	CCRCC	57.36	0:LIVING
TCGA-BP-4969-01	63	NA	M0	NX	Stage I	NA	T1a	Renal Cell Carcinoma	Renal Clear Cell Carcinoma	NA	NA	NA	NA	0	NA	58.94	0:DiseaseFree	NA	NA	NA	NOT HISPANIC OR LATINO	NA	1/19/11	0.1911	G2	Normal	Kidney Clear Cell Renal Carcinoma	No	No	C64.9	2021-03-10	C64.9	NA	YES	2006	NO	NA	Right	1.5	NO	NA	NA	NA	NA	NA	NA	CCRCC	58.94	0:LIVING
TCGA-BP-4970-01	44	NA	M0	N1	Stage III	NA	T1a	Renal Cell Carcinoma	Renal Clear Cell Carcinoma	NA	NA	NA	NA	0	NA	14.22	0:DiseaseFree	NA	NA	NA	NA	NA	1/19/11	0.0676	G3	Normal	Kidney Clear Cell Renal Carcinoma	No	No	C64.9	2021-03-10	C64.9	NA	YES	2006	NO	NA	Right	1.2	YES	2	2	NA	30	NA	NA	CCRCC	14.22	0:LIVING
TCGA-BP-4971-01	40	NA	M0	N0	Stage III	NA	T3a	Renal Cell Carcinoma	Renal Clear Cell Carcinoma	NA	NA	NA	NA	0	NA	48.85	0:DiseaseFree	NA	NA	NA	NA	NA	1/19/11	0.1422	G3	Low	Kidney Clear Cell Renal Carcinoma	No	No	C64.9	2021-03-10	C64.9	NA	YES	2006	NO	NA	Right	1.5	YES	0	5	NA	36	NA	NA	CCRCC	48.85	0:LIVING
TCGA-BP-4972-01	43	NA	M0	NX	Stage III	NA	T3a	Renal Cell Carcinoma	Renal Clear Cell Carcinoma	NA	NA	NA	NA	0	NA	49.34	0:DiseaseFree	NA	NA	NA	NA	NA	1/19/11	0.0809	G3	Normal	Kidney Clear Cell Renal Carcinoma	No	No	C64.9	2021-03-10	C64.9	NA	YES	2006	NO	NA	Left	1.6	NO	NA	NA	NA	36	NA	NA	CCRCC	49.34	0:LIVING
TCGA-BP-4973-01	47	NA	M0	NX	Stage III	NA	T3a	Renal Cell Carcinoma	Renal Clear Cell Carcinoma	NA	NA	NA	NA	0	NA	45.47	0:DiseaseFree	NA	NA	NA	NA	NA	1/19/11	0.1332	G3	Normal	Kidney Clear Cell Renal Carcinoma	No	No	C64.9	2021-03-10	C64.9	NA	YES	2006	NO	NA	Right	1.5	NO	NA	NA	NA	34	NA	NA	CCRCC	45.47	0:LIVING
TCGA-BP-4974-01	58	NA	M1	N0	Stage IV	NA	T3a	Renal Cell Carcinoma	Renal Clear Cell Carcinoma	NA	NA	NA	NA	0	NA	1.15	1:Recurred/Progressed	NA	NA	NA	NA	NA	1/19/11	0.0323	G4	Low	Kidney Clear Cell Renal Carcinoma	No	No	C64.9	2021-03-10	C64.9	NA	YES	2006	NO	NA	Right	2	YES	0	7	NA	25	NA	NA	CCRCC	6.93	1:DECEASED
TCGA-BP-4975-01	40	NA	M0	NX	Stage I	NA	T1b	Renal Cell Carcinoma	Renal Clear Cell Carcinoma	NA	NA	NA	NA	0	NA	47.08	0:DiseaseFree	NA	NA	NA	NOT HISPANIC OR LATINO	NA	1/19/11	0.0892	G3	Normal	Kidney Clear Cell Renal Carcinoma	No	No	C64.9	2021-03-10	C64.9	NA	YES	2006	NO	NA	Right	1.6	NO	NA	NA	NA	17	NA	NA	CCRCC	47.08	0:LIVING
TCGA-BP-4976-01	77	NA	M0	NX	Stage I	NA	T1a	Renal Cell Carcinoma	Renal Clear Cell Carcinoma	NA	NA	NA	NA	0	NA	53.61	0:DiseaseFree	NA	NA	NA	NA	NA	1/19/11	0.0617	G3	Low	Kidney Clear Cell Renal Carcinoma	No	Yes	C64.9	2021-03-10	C64.9	NA	YES	2006	NO	NA	Right	1.1	NO	NA	NA	NA	85	NA	NA	CCRCC	53.61	0:LIVING
TCGA-BP-4977-01	57	NA	M0	NX	Stage I	NA	T1b	Renal Cell Carcinoma	Renal Clear Cell Carcinoma	NA	NA	NA	NA	0	NA	14.91	0:DiseaseFree	NA	NA	NA	NA	NA	1/19/11	0.2421	G3	Normal	Kidney Clear Cell Renal Carcinoma	No	No	C64.9	2021-03-10	C64.9	NA	YES	2006	NO	NA	Left	1.5	NO	NA	NA	NA	38	NA	NA	CCRCC	14.91	0:LIVING
TCGA-BP-4981-01	75	NA	M0	NX	Stage III	NA	T3a	Renal Cell Carcinoma	Renal Clear Cell Carcinoma	NA	NA	NA	NA	0	NA	NA	NA	NA	NA	NA	NA	NA	10/19/11	0.1052	G3	Normal	Kidney Clear Cell Renal Carcinoma	No	No	C64.9	2021-03-10	C64.9	NA	YES	2006	NO	NA	Right	1.9	NO	NA	NA	NA	42	NA	NA	CCRCC	36.04	1:DECEASED
TCGA-BP-4982-01	42	NA	M0	NX	Stage I	NA	T1b	Renal Cell Carcinoma	Renal Clear Cell Carcinoma	NA	NA	NA	NA	0	NA	33.31	0:DiseaseFree	NA	NA	NA	NA	NA	1/19/11	0.0461	G3	Low	Kidney Clear Cell Renal Carcinoma	No	No	C64.9	2021-03-10	C64.9	NA	YES	2006	NO	NA	Left	1.3	NO	NA	NA	NA	33	NA	NA	CCRCC	33.31	0:LIVING
TCGA-BP-4983-01	67	NA	M0	NX	Stage III	NA	T3a	Renal Cell Carcinoma	Renal Clear Cell Carcinoma	NA	NA	NA	NA	0	NA	46.42	0:DiseaseFree	NA	NA	NA	NA	NA	12/13/10	0.0961	G4	Low	Kidney Clear Cell Renal Carcinoma	No	No	C64.9	2021-03-10	C64.9	NA	YES	2006	NO	NA	Right	2	NO	NA	NA	NA	59	NA	NA	CCRCC	46.42	0:LIVING
TCGA-BP-4985-01	72	NA	M0	N0	Stage III	NA	T3a	Renal Cell Carcinoma	Renal Clear Cell Carcinoma	NA	NA	NA	NA	0	NA	21.58	1:Recurred/Progressed	NA	NA	NA	NA	NA	12/13/10	0.3326	G4	Normal	Kidney Clear Cell Renal Carcinoma	No	No	C64.9	2021-03-10	C64.9	NA	YES	2006	NO	NA	Left	1.2	YES	0	22	NA	75	NA	NA	CCRCC	31.27	1:DECEASED
TCGA-BP-4986-01	75	NA	M0	N0	Stage I	NA	T1a	Renal Cell Carcinoma	Renal Clear Cell Carcinoma	NA	NA	NA	NA	0	NA	25.79	0:DiseaseFree	NA	NA	NA	HISPANIC OR LATINO	NA	1/19/11	0.3102	G3	Low	Kidney Clear Cell Renal Carcinoma	Yes	Yes	C64.9	2021-03-10	C64.9	NA	YES	2006	NO	NA	Right	1.1	YES	0	4	NA	38	NA	NA	CCRCC	25.79	0:LIVING
TCGA-BP-4987-01	41	NA	M0	NX	Stage I	NA	T1b	Renal Cell Carcinoma	Renal Clear Cell Carcinoma	NA	NA	NA	NA	0	NA	36.93	0:DiseaseFree	NA	NA	NA	NA	NA	12/13/10	0.117	G2	Low	Kidney Clear Cell Renal Carcinoma	No	No	C64.9	2021-03-10	C64.9	NA	YES	2006	NO	NA	Left	2	NO	NA	NA	NA	19	NA	NA	CCRCC	36.93	0:LIVING
TCGA-BP-4988-01	72	NA	M0	N0	Stage I	NA	T1a	Renal Cell Carcinoma	Renal Clear Cell Carcinoma	NA	NA	NA	NA	0	NA	NA	NA	NA	NA	NA	NA	NA	12/21/10	0	G2	Low	Kidney Clear Cell Renal Carcinoma	No	Yes	C64.9	2021-03-10	C64.9	NA	YES	2007	NO	NA	Right	1.5	YES	0	1	NA	35	NA	NA	CCRCC	27.2	1:DECEASED
TCGA-BP-4989-01	58	NA	M0	N0	Stage III	NA	T3a	Renal Cell Carcinoma	Renal Clear Cell Carcinoma	NA	NA	NA	NA	0	NA	3.88	0:DiseaseFree	NA	NA	NA	NA	NA	12/13/10	0.2318	G3	Low	Kidney Clear Cell Renal Carcinoma	No	No	C64.9	2021-03-10	C64.9	NA	YES	2007	NO	NA	Right	1.8	YES	0	10	NA	66	NA	NA	CCRCC	3.88	0:LIVING
TCGA-BP-4991-01	54	NA	M0	NX	Stage I	NA	T1a	Renal Cell Carcinoma	Renal Clear Cell Carcinoma	NA	NA	NA	NA	0	NA	46.42	0:DiseaseFree	NA	NA	NA	NA	NA	12/13/10	0.1005	G2	Low	Kidney Clear Cell Renal Carcinoma	No	No	C64.9	2021-03-10	C64.9	NA	YES	2007	NO	NA	Right	1.3	NO	NA	NA	NA	38	NA	NA	CCRCC	46.42	0:LIVING
TCGA-BP-4992-01	66	NA	M0	NX	Stage I	NA	T1b	Renal Cell Carcinoma	Renal Clear Cell Carcinoma	NA	NA	NA	NA	0	NA	16.46	0:DiseaseFree	NA	NA	NA	NA	NA	12/13/10	0.1889	G4	Low	Kidney Clear Cell Renal Carcinoma	No	No	C64.9	2021-03-10	C64.9	NA	YES	2007	NO	NA	Left	1.5	NO	NA	NA	NA	35	NA	NA	CCRCC	16.46	0:LIVING
TCGA-BP-4993-01	58	NA	M0	NX	Stage I	NA	T1a	Renal Cell Carcinoma	Renal Clear Cell Carcinoma	NA	NA	NA	NA	0	NA	5.81	0:DiseaseFree	NA	NA	NA	NA	NA	1/19/11	0.0628	G3	Low	Kidney Clear Cell Renal Carcinoma	No	Yes	C64.9	2021-03-10	C64.9	NA	YES	2007	NO	NA	Left	1.6	NO	NA	NA	NA	65	NA	NA	CCRCC	5.81	0:LIVING
TCGA-BP-4994-01	54	NA	M0	NX	Stage I	NA	T1a	Renal Cell Carcinoma	Renal Clear Cell Carcinoma	NA	NA	NA	NA	0	NA	42.97	0:DiseaseFree	NA	NA	NA	NA	NA	12/13/10	0.9452	G3	Low	Kidney Clear Cell Renal Carcinoma	No	No	C64.9	2021-03-10	C64.9	NA	YES	2007	NO	NA	Left	1.5	NO	NA	NA	NA	22	NA	NA	CCRCC	42.97	0:LIVING
TCGA-BP-4995-01	68	NA	M0	N0	Stage I	NA	T1b	Renal Cell Carcinoma	Renal Clear Cell Carcinoma	NA	NA	NA	NA	0	NA	45.04	0:DiseaseFree	NA	NA	NA	NOT HISPANIC OR LATINO	NA	1/19/11	0.1103	G3	Low	Kidney Clear Cell Renal Carcinoma	No	Yes	C64.9	2021-03-10	C64.9	NA	YES	2007	NO	NA	Right	1.3	YES	0	5	NA	37	NA	NA	CCRCC	45.04	0:LIVING
TCGA-BP-4998-01	49	NA	M0	NX	Stage I	NA	T1a	Renal Cell Carcinoma	Renal Clear Cell Carcinoma	NA	NA	NA	NA	0	NA	30.62	0:DiseaseFree	NA	NA	NA	NA	NA	12/13/10	0.0267	G3	Low	Kidney Clear Cell Renal Carcinoma	No	No	C64.9	2021-03-10	C64.9	NA	YES	2007	NO	NA	Right	1.6	NO	NA	NA	NA	32	NA	NA	CCRCC	30.62	0:LIVING
TCGA-BP-4999-01	56	NA	M0	NX	Stage I	NA	T1a	Renal Cell Carcinoma	Renal Clear Cell Carcinoma	NA	NA	NA	NA	0	NA	41.59	0:DiseaseFree	NA	NA	NA	NOT HISPANIC OR LATINO	NA	1/19/11	0.1293	G2	Normal	Kidney Clear Cell Renal Carcinoma	No	Yes	C64.9	2021-03-10	C64.9	NA	YES	2007	NO	NA	Left	1	NO	NA	NA	NA	43	NA	NA	CCRCC	41.59	0:LIVING
TCGA-BP-5000-01	40	NA	M0	NX	Stage I	NA	T1b	Renal Cell Carcinoma	Renal Clear Cell Carcinoma	NA	NA	NA	NA	0	NA	18.5	0:DiseaseFree	NA	NA	NA	NA	NA	12/13/10	0.2107	G3	Normal	Kidney Clear Cell Renal Carcinoma	No	No	C64.9	2021-03-10	C64.9	NA	YES	2007	NO	NA	Left	0.9	NO	NA	NA	NA	33	NA	NA	CCRCC	18.5	0:LIVING
TCGA-BP-5001-01	43	NA	M0	NX	Stage I	NA	T1b	Renal Cell Carcinoma	Renal Clear Cell Carcinoma	NA	NA	NA	NA	0	NA	38.67	0:DiseaseFree	NA	NA	NA	NA	NA	12/13/10	0.0921	G2	Low	Kidney Clear Cell Renal Carcinoma	No	No	C64.9	2021-03-10	C64.9	NA	YES	2007	NO	NA	Right	1.5	NO	NA	NA	NA	31	NA	NA	CCRCC	38.67	0:LIVING
TCGA-BP-5004-01	53	NA	M0	NX	Stage I	NA	T1a	Renal Cell Carcinoma	Renal Clear Cell Carcinoma	NA	NA	NA	NA	0	NA	36.99	0:DiseaseFree	NA	NA	NA	NA	NA	12/13/10	0.2322	G3	Low	Kidney Clear Cell Renal Carcinoma	No	No	C64.9	2021-03-10	C64.9	NA	YES	2007	NO	NA	Right	1.4	NO	NA	NA	NA	42	NA	NA	CCRCC	36.99	0:LIVING
TCGA-BP-5006-01	61	NA	M0	N0	Stage I	NA	T1a	Renal Cell Carcinoma	Renal Clear Cell Carcinoma	NA	NA	NA	NA	0	NA	27.6	0:DiseaseFree	NA	NA	NA	NA	NA	12/21/10	0.0545	G2	Low	Kidney Clear Cell Renal Carcinoma	No	Yes	C64.9	2021-03-10	C64.9	NA	YES	2007	NO	NA	Left	0.8	YES	0	2	NA	38	NA	NA	CCRCC	27.6	0:LIVING
TCGA-BP-5007-01	45	NA	M0	N0	Stage II	NA	T2	Renal Cell Carcinoma	Renal Clear Cell Carcinoma	NA	NA	NA	NA	0	NA	37.45	0:DiseaseFree	NA	NA	NA	NOT HISPANIC OR LATINO	NA	12/13/10	0.057	G2	Normal	Kidney Clear Cell Renal Carcinoma	No	No	C64.9	2021-03-10	C64.9	NA	YES	2007	NO	NA	Left	1.7	YES	0	10	NA	32	NA	NA	CCRCC	37.45	0:LIVING
TCGA-BP-5008-01	46	NA	M0	NX	Stage I	NA	T1a	Renal Cell Carcinoma	Renal Clear Cell Carcinoma	NA	NA	NA	NA	0	NA	35.18	0:DiseaseFree	NA	NA	NA	NA	NA	12/13/10	0.0966	G2	Low	Kidney Clear Cell Renal Carcinoma	No	No	C64.9	2021-03-10	C64.9	NA	YES	2007	NO	NA	Right	1.1	NO	NA	NA	NA	36	NA	NA	CCRCC	35.18	0:LIVING
TCGA-BP-5009-01	52	NA	M0	NX	Stage I	NA	T1b	Renal Cell Carcinoma	Renal Clear Cell Carcinoma	NA	NA	NA	NA	0	NA	16.16	1:Recurred/Progressed	NA	NA	NA	NOT HISPANIC OR LATINO	NA	12/13/10	0.2558	G3	Low	Kidney Clear Cell Renal Carcinoma	No	Yes	C64.9	2021-03-10	C64.9	NA	YES	2007	NO	NA	Left	1.1	NO	NA	NA	NA	43	NA	NA	CCRCC	35.87	1:DECEASED
TCGA-BP-5010-01	63	NA	M0	N0	Stage III	NA	T3a	Renal Cell Carcinoma	Renal Clear Cell Carcinoma	NA	NA	NA	NA	0	NA	25.66	1:Recurred/Progressed	NA	NA	NA	NOT HISPANIC OR LATINO	NA	1/14/11	0.0977	G4	Low	Kidney Clear Cell Renal Carcinoma	No	No	C64.9	2021-03-10	C64.9	NA	YES	2007	NO	NA	Right	1.5	YES	0	15	NA	53	NA	NA	CCRCC	28.84	1:DECEASED
TCGA-BP-5168-01	75	NA	M0	NX	Stage I	NA	T1a	Renal Cell Carcinoma	Renal Clear Cell Carcinoma	NA	NA	NA	NA	0	NA	NA	NA	NA	NA	NA	NA	NA	1/21/11	0.0989	G2	Low	Kidney Clear Cell Renal Carcinoma	No	Yes	C64.9	2021-03-10	C64.9	Elevated	YES	2002	NO	NA	Right	1.9	NO	NA	NA	NA	103	NA	NA	CCRCC	48.06	1:DECEASED
TCGA-BP-5169-01	70	NA	M0	N0	Stage I	NA	T1b	Renal Cell Carcinoma	Renal Clear Cell Carcinoma	NA	NA	NA	NA	0	NA	6.34	0:DiseaseFree	NA	NA	NA	NA	NA	1/21/11	0.2372	G4	Low	Kidney Clear Cell Renal Carcinoma	No	No	C64.9	2021-03-10	C64.9	NA	YES	2004	NO	NA	Left	1.8	YES	0	9	NA	52	NA	NA	CCRCC	6.34	0:LIVING
TCGA-BP-5170-01	55	NA	M0	NX	Stage I	NA	T1a	Renal Cell Carcinoma	Renal Clear Cell Carcinoma	NA	NA	NA	NA	0	NA	79.24	0:DiseaseFree	NA	NA	NA	NA	NA	1/30/11	0.1229	G2	Normal	Kidney Clear Cell Renal Carcinoma	No	No	C64.9	2021-03-10	C64.9	NA	YES	2004	NO	NA	Right	1.8	NO	NA	NA	NA	34	NA	NA	CCRCC	79.24	0:LIVING
TCGA-BP-5173-01	75	NA	M0	NX	Stage I	NA	T1a	Renal Cell Carcinoma	Renal Clear Cell Carcinoma	NA	NA	NA	NA	0	NA	NA	NA	NA	NA	NA	NA	NA	1/21/11	0.6347	G2	Low	Kidney Clear Cell Renal Carcinoma	No	No	C64.9	2021-03-10	C64.9	NA	YES	2004	NO	NA	Right	0.6	NO	NA	NA	NA	68	NA	NA	CCRCC	2.04	1:DECEASED
TCGA-BP-5174-01	45	NA	M0	NX	Stage I	NA	T1a	Renal Cell Carcinoma	Renal Clear Cell Carcinoma	NA	NA	NA	NA	0	NA	74.15	0:DiseaseFree	NA	NA	NA	NOT HISPANIC OR LATINO	NA	1/30/11	0.0937	G2	Low	Kidney Clear Cell Renal Carcinoma	No	No	C64.9	2021-03-10	C64.9	NA	YES	2004	NO	NA	Left	1	NO	NA	NA	NA	37	NA	NA	CCRCC	74.15	0:LIVING
TCGA-BP-5175-01	60	NA	M0	NX	Stage I	NA	T1a	Renal Cell Carcinoma	Renal Clear Cell Carcinoma	NA	NA	NA	NA	0	NA	30.62	0:DiseaseFree	NA	NA	NA	NA	NA	1/21/11	0.3587	G3	Low	Kidney Clear Cell Renal Carcinoma	No	No	C64.9	2021-03-10	C64.9	NA	YES	2004	NO	NA	Right	1.6	NO	NA	NA	NA	38	NA	NA	CCRCC	30.62	0:LIVING
TCGA-BP-5176-01	78	NA	M0	NX	Stage I	NA	T1a	Renal Cell Carcinoma	Renal Clear Cell Carcinoma	NA	NA	NA	NA	0	NA	NA	NA	NA	NA	NA	NA	NA	1/21/11	0.058	G2	Normal	Kidney Clear Cell Renal Carcinoma	No	No	C64.9	2021-03-10	C64.9	NA	YES	2004	NO	NA	Left	1.6	NO	NA	NA	NA	109	NA	NA	CCRCC	52.23	1:DECEASED
TCGA-BP-5177-01	46	NA	M0	NX	Stage I	NA	T1a	Renal Cell Carcinoma	Renal Clear Cell Carcinoma	NA	NA	NA	NA	0	NA	9.63	0:DiseaseFree	NA	NA	NA	NA	NA	1/21/11	0.2108	G3	Low	Kidney Clear Cell Renal Carcinoma	No	No	C64.9	2021-03-10	C64.9	Elevated	YES	2004	NO	NA	Right	1.3	NO	NA	NA	NA	34	NA	NA	CCRCC	9.63	0:LIVING
TCGA-BP-5178-01	71	NA	M1	NX	Stage IV	NA	T3a	Renal Cell Carcinoma	Renal Clear Cell Carcinoma	NA	NA	NA	NA	0	NA	56.14	1:Recurred/Progressed	NA	NA	NA	NA	NA	1/21/11	0.2998	G4	Low	Kidney Clear Cell Renal Carcinoma	No	Yes	C64.9	2021-03-10	C64.9	Elevated	YES	2004	NO	NA	Right	1.5	YES	0	2	NA	49	NA	NA	CCRCC	62.81	1:DECEASED
TCGA-BP-5180-01	53	NA	M0	NX	Stage I	NA	T1a	Renal Cell Carcinoma	Renal Clear Cell Carcinoma	NA	NA	NA	NA	0	NA	74.34	0:DiseaseFree	NA	NA	NA	NA	NA	1/26/11	0.2702	G2	Low	Kidney Clear Cell Renal Carcinoma	No	No	C64.9	2021-03-10	C64.9	NA	YES	2004	NO	NA	Right	1.6	NO	NA	NA	NA	41	NA	NA	CCRCC	74.34	0:LIVING
TCGA-BP-5181-01	58	NA	M0	NX	Stage I	NA	T1b	Renal Cell Carcinoma	Renal Clear Cell Carcinoma	NA	NA	NA	NA	0	NA	49.11	0:DiseaseFree	NA	NA	NA	NA	NA	1/26/11	0.0956	G2	Low	Kidney Clear Cell Renal Carcinoma	No	Yes	C64.9	2021-03-10	C64.9	NA	YES	2006	NO	NA	Left	1.8	NO	NA	NA	NA	61	NA	NA	CCRCC	49.11	0:LIVING
TCGA-BP-5182-01	56	NA	M0	N0	Stage I	NA	T1a	Renal Cell Carcinoma	Renal Clear Cell Carcinoma	NA	NA	NA	NA	0	NA	38.27	0:DiseaseFree	NA	NA	NA	NOT HISPANIC OR LATINO	NA	1/31/11	0.0874	G3	Normal	Kidney Clear Cell Renal Carcinoma	No	No	C64.9	2021-03-10	C64.9	NA	YES	2007	NO	NA	Left	1.2	YES	0	1	NA	51	NA	NA	CCRCC	38.27	0:LIVING
TCGA-BP-5183-01	57	NA	M0	NX	Stage III	NA	T3a	Renal Cell Carcinoma	Renal Clear Cell Carcinoma	NA	NA	NA	NA	0	NA	15.93	1:Recurred/Progressed	NA	NA	NA	HISPANIC OR LATINO	NA	1/31/11	0.2026	G3	Normal	Kidney Clear Cell Renal Carcinoma	No	No	C64.9	2021-03-10	C64.9	NA	YES	2007	NO	NA	Left	1.2	NO	NA	NA	NA	43	NA	NA	CCRCC	42.41	0:LIVING
TCGA-BP-5184-01	54	NA	M0	NX	Stage I	NA	T1a	Renal Cell Carcinoma	Renal Clear Cell Carcinoma	NA	NA	NA	NA	0	NA	37.22	0:DiseaseFree	NA	NA	NA	NA	NA	1/31/11	0.0357	G3	Low	Kidney Clear Cell Renal Carcinoma	No	No	C64.9	2021-03-10	C64.9	NA	YES	2007	NO	NA	Left	0.9	NO	NA	NA	NA	23	NA	NA	CCRCC	37.22	0:LIVING
TCGA-BP-5185-01	56	NA	M0	NX	Stage I	NA	T1a	Renal Cell Carcinoma	Renal Clear Cell Carcinoma	NA	NA	NA	NA	0	NA	24.18	1:Recurred/Progressed	NA	NA	NA	NA	NA	1/31/11	0.5311	G3	Low	Kidney Clear Cell Renal Carcinoma	No	No	C64.9	2021-03-10	C64.9	NA	YES	2007	NO	NA	Right	1.8	NO	NA	NA	NA	69	NA	NA	CCRCC	37.19	0:LIVING
TCGA-BP-5186-01	50	NA	M0	N0	Stage I	NA	T1a	Renal Cell Carcinoma	Renal Clear Cell Carcinoma	NA	NA	NA	NA	0	NA	22.77	0:DiseaseFree	NA	NA	NA	NA	NA	1/31/11	0.0205	G2	Low	Kidney Clear Cell Renal Carcinoma	No	No	C64.9	2021-03-10	C64.9	NA	YES	2007	NO	NA	Right	1	YES	0	1	NA	33	NA	NA	CCRCC	22.77	0:LIVING
TCGA-BP-5187-01	54	NA	M0	NX	Stage I	NA	T1a	Renal Cell Carcinoma	Renal Clear Cell Carcinoma	NA	NA	NA	NA	0	NA	13.34	0:DiseaseFree	NA	NA	NA	NA	NA	1/31/11	0.1293	G2	Low	Kidney Clear Cell Renal Carcinoma	No	No	C64.9	2021-03-10	C64.9	NA	YES	2007	NO	NA	Right	1.8	NO	NA	NA	NA	54	NA	NA	CCRCC	13.34	0:LIVING
TCGA-BP-5189-01	60	NA	M0	NX	Stage I	NA	T1b	Renal Cell Carcinoma	Renal Clear Cell Carcinoma	NA	NA	NA	NA	0	NA	25.66	1:Recurred/Progressed	NA	NA	NA	NOT HISPANIC OR LATINO	NA	1/31/11	0.1389	G4	Low	Kidney Clear Cell Renal Carcinoma	No	Yes	C64.9	2021-03-10	C64.9	NA	YES	2007	NO	NA	Right	1.5	NO	NA	NA	NA	42	NA	NA	CCRCC	27	1:DECEASED
TCGA-BP-5190-01	61	NA	M0	NX	Stage I	NA	T1a	Renal Cell Carcinoma	Renal Clear Cell Carcinoma	NA	NA	NA	NA	0	NA	33.21	0:DiseaseFree	NA	NA	NA	NOT HISPANIC OR LATINO	NA	1/31/11	0.0761	G3	Low	Kidney Clear Cell Renal Carcinoma	No	No	C64.9	2021-03-10	C64.9	NA	YES	2007	NO	NA	Right	1.3	NO	NA	NA	NA	40	NA	NA	CCRCC	33.21	0:LIVING
TCGA-BP-5191-01	79	NA	M0	N0	Stage III	NA	T3a	Renal Cell Carcinoma	Renal Clear Cell Carcinoma	NA	NA	NA	NA	0	NA	31.77	0:DiseaseFree	NA	NA	NA	NOT HISPANIC OR LATINO	NA	1/31/11	0.3991	G2	Low	Kidney Clear Cell Renal Carcinoma	No	Yes	C64.9	2021-03-10	C64.9	NA	YES	2007	NO	NA	Left	1	YES	0	1	NA	47	NA	NA	CCRCC	31.77	0:LIVING
TCGA-BP-5192-01	59	NA	M0	NX	Stage I	NA	T1a	Renal Cell Carcinoma	Renal Clear Cell Carcinoma	NA	NA	NA	NA	0	NA	23.46	0:DiseaseFree	NA	NA	NA	NA	NA	1/31/11	0.0724	G2	Normal	Kidney Clear Cell Renal Carcinoma	No	No	C64.9	2021-03-10	C64.9	NA	YES	2007	NO	NA	Right	1	NO	NA	NA	NA	46	NA	NA	CCRCC	23.46	0:LIVING
TCGA-BP-5194-01	39	NA	M0	NX	Stage I	NA	T1a	Renal Cell Carcinoma	Renal Clear Cell Carcinoma	NA	NA	NA	NA	0	NA	13.4	0:DiseaseFree	NA	NA	NA	NA	NA	1/31/11	0.0427	G2	Normal	Kidney Clear Cell Renal Carcinoma	No	No	C64.9	2021-03-10	C64.9	NA	YES	2008	NO	NA	Right	1.9	NO	NA	NA	NA	18	NA	NA	CCRCC	13.4	0:LIVING
TCGA-BP-5195-01	75	NA	M0	NX	Stage I	NA	T1a	Renal Cell Carcinoma	Renal Clear Cell Carcinoma	NA	NA	NA	NA	0	NA	24.61	0:DiseaseFree	NA	NA	NA	NOT HISPANIC OR LATINO	NA	1/31/11	0.0606	G2	Low	Kidney Clear Cell Renal Carcinoma	No	No	C64.9	2021-03-10	C64.9	NA	YES	2008	NO	NA	Left	1.4	NO	NA	NA	NA	52	NA	NA	CCRCC	24.61	0:LIVING
TCGA-BP-5196-01	53	NA	M0	NX	Stage I	NA	T1a	Renal Cell Carcinoma	Renal Clear Cell Carcinoma	NA	NA	NA	NA	0	NA	33.44	0:DiseaseFree	NA	NA	NA	NA	NA	1/31/11	0.104	G2	Low	Kidney Clear Cell Renal Carcinoma	No	No	C64.9	2021-03-10	C64.9	NA	YES	2008	NO	NA	Left	2.1	NO	NA	NA	NA	48	NA	NA	CCRCC	33.44	0:LIVING
TCGA-BP-5198-01	72	NA	M0	N0	Stage III	NA	T3b	Renal Cell Carcinoma	Renal Clear Cell Carcinoma	NA	NA	NA	NA	0	NA	19.81	0:DiseaseFree	NA	NA	Elevated	NA	NA	1/31/11	0.4562	G3	Low	Kidney Clear Cell Renal Carcinoma	No	No	C64.9	2021-03-10	C64.9	NA	YES	2008	NO	NA	Right	2.5	YES	0	9	NA	68	NA	NA	CCRCC	19.81	0:LIVING
TCGA-BP-5199-01	58	NA	M0	N0	Stage II	NA	T2	Renal Cell Carcinoma	Renal Clear Cell Carcinoma	NA	NA	NA	NA	0	NA	44.51	0:DiseaseFree	NA	NA	NA	NOT HISPANIC OR LATINO	NA	1/31/11	0.0724	G4	Low	Kidney Clear Cell Renal Carcinoma	No	Yes	C64.9	2021-03-10	C64.9	NA	YES	2006	NO	NA	Left	1.5	YES	0	4	NA	70	NA	NA	CCRCC	44.51	0:LIVING
TCGA-BP-5200-01	44	NA	M0	NX	Stage II	NA	T2	Renal Cell Carcinoma	Renal Clear Cell Carcinoma	NA	NA	NA	NA	0	NA	34.92	0:DiseaseFree	NA	NA	NA	NA	NA	1/31/11	0.2323	G4	Low	Kidney Clear Cell Renal Carcinoma	No	No	C64.9	2021-03-10	C64.9	NA	YES	2008	NO	NA	Right	2.2	NO	NA	NA	NA	36	NA	NA	CCRCC	34.92	0:LIVING
TCGA-BP-5201-01	63	NA	M1	N0	Stage IV	NA	T3b	Renal Cell Carcinoma	Renal Clear Cell Carcinoma	NA	NA	NA	NA	0	NA	-0.62	1:Recurred/Progressed	NA	NA	NA	NOT HISPANIC OR LATINO	NA	1/31/11	0.2418	G4	Low	Kidney Clear Cell Renal Carcinoma	No	Yes	C64.9	2021-03-10	C64.9	NA	YES	2008	NO	NA	Left	1.6	YES	0	4	NA	37	NA	NA	CCRCC	31.24	0:LIVING
TCGA-BP-5202-01	75	NA	M0	NX	Stage III	NA	T3a	Renal Cell Carcinoma	Renal Clear Cell Carcinoma	NA	NA	NA	NA	0	NA	0.95	0:DiseaseFree	NA	NA	NA	NA	NA	1/31/11	0.0571	G2	Low	Kidney Clear Cell Renal Carcinoma	No	No	C64.9	2021-03-10	C64.9	NA	YES	2008	NO	NA	Right	0.9	NO	NA	NA	NA	36	NA	NA	CCRCC	0.95	0:LIVING
TCGA-CJ-4634-01	60	NA	M0	NX	Stage I	7th	T1b	Renal Cell Carcinoma	Renal Clear Cell Carcinoma	NA	NA	NA	NA	0	NA	114.91	0:DiseaseFree	NA	NA	NA	NOT HISPANIC OR LATINO	NA	12/30/10	0.0637	G2	Normal	Kidney Clear Cell Renal Carcinoma	No	No	C64.9	2021-03-10	C64.9	NA	YES	2004	NO	NA	Right	3.2	NO	NA	NA	NA	74	NA	NA	CCRCC	114.91	0:LIVING
TCGA-CJ-4635-01	48	NA	M0	NX	Stage I	NA	T1b	Renal Cell Carcinoma	Renal Clear Cell Carcinoma	NA	NA	NA	NA	0	NA	46.52	0:DiseaseFree	NA	0	NA	HISPANIC OR LATINO	NA	12/31/10	0.4617	G3	Normal	Kidney Clear Cell Renal Carcinoma	No	No	C64.9	2021-03-10	C64.9	Elevated	YES	2004	NO	NA	Left	4	NO	NA	NA	NA	42	NA	NA	CCRCC	46.52	0:LIVING
TCGA-CJ-4636-01	51	NA	M0	N0	Stage III	NA	T3a	Renal Cell Carcinoma	Renal Clear Cell Carcinoma	NA	NA	NA	NA	0	NA	63.21	0:DiseaseFree	NA	0	NA	NOT HISPANIC OR LATINO	NA	12/30/10	0.3063	G3	Normal	Kidney Clear Cell Renal Carcinoma	No	Yes	C64.9	2021-03-10	C64.9	Normal	YES	2004	NO	NA	Right	3	YES	0	4	NA	54	NA	NA	CCRCC	63.21	0:LIVING
TCGA-CJ-4637-01	52	NA	M1	NX	Stage IV	NA	T2b	Renal Cell Carcinoma	Renal Clear Cell Carcinoma	NA	NA	NA	NA	0	NA	59.82	1:Recurred/Progressed	NA	NA	NA	HISPANIC OR LATINO	NA	12/30/10	0.0695	G4	Low	Kidney Clear Cell Renal Carcinoma	No	No	C64.9	2021-03-10	C64.9	Normal	YES	2004	NO	NA	Left	2	NO	NA	NA	NA	31	NA	NA	CCRCC	73.16	1:DECEASED
TCGA-CJ-4638-01	46	NA	M1	N1	Stage IV	NA	T3a	Renal Cell Carcinoma	Renal Clear Cell Carcinoma	NA	NA	NA	NA	0	NA	2.3	1:Recurred/Progressed	NA	NA	NA	NOT HISPANIC OR LATINO	NA	12/30/10	0.1388	G4	Low	Kidney Clear Cell Renal Carcinoma	No	No	C64.9	2021-03-10	C64.9	Normal	YES	2004	NO	NA	Left	2	YES	2	3	NA	64	NA	NA	CCRCC	14.16	1:DECEASED
TCGA-CJ-4639-01	49	NA	M0	N0	Stage II	7th	T2	Renal Cell Carcinoma	Renal Clear Cell Carcinoma	NA	NA	NA	NA	0	NA	106.08	0:DiseaseFree	NA	0	NA	HISPANIC OR LATINO	NA	12/30/10	0.0945	G2	Normal	Kidney Clear Cell Renal Carcinoma	No	No	C64.9	2021-03-10	C64.9	NA	YES	2004	NO	NA	Left	3.2	NO	NA	NA	NA	58	NA	NA	CCRCC	106.08	0:LIVING
TCGA-CJ-4640-01	49	NA	M0	N0	Stage III	7th	T3a	Renal Cell Carcinoma	Renal Clear Cell Carcinoma	NA	NA	NA	NA	0	NA	114.32	0:DiseaseFree	NA	0	NA	HISPANIC OR LATINO	NA	12/30/10	0.2609	G4	Normal	Kidney Clear Cell Renal Carcinoma	No	No	C64.9	2021-03-10	C64.9	NA	YES	2004	NO	NA	Left	2.7	NO	NA	NA	NA	46	NA	NA	CCRCC	114.32	0:LIVING
TCGA-CJ-4641-01	55	NA	M1	NX	Stage IV	NA	T3a	Renal Cell Carcinoma	Renal Clear Cell Carcinoma	NA	NA	NA	NA	0	NA	-11.79	1:Recurred/Progressed	NA	NA	NA	NOT HISPANIC OR LATINO	NA	12/30/10	0.061	G4	Normal	Kidney Clear Cell Renal Carcinoma	No	No	C64.9	2021-03-10	C64.9	Normal	YES	2005	NO	NA	Left	2.5	NO	NA	NA	NA	42	NA	NA	CCRCC	54.57	1:DECEASED
TCGA-CJ-4642-01	47	NA	M0	NX	Stage II	7th	T2	Renal Cell Carcinoma	Renal Clear Cell Carcinoma	NA	NA	NA	NA	0	NA	105.29	0:DiseaseFree	NA	NA	NA	NOT HISPANIC OR LATINO	NA	12/30/10	0.1369	G2	Low	Kidney Clear Cell Renal Carcinoma	Yes	No	C64.9	2021-03-10	C64.9	NA	YES	2005	NO	NA	Right	3	NO	NA	NA	NA	NA	NA	NA	CCRCC	105.29	0:LIVING
TCGA-CJ-4643-01	67	NA	M0	N0	Stage II	NA	T2b	Renal Cell Carcinoma	Renal Clear Cell Carcinoma	NA	NA	NA	NA	0	NA	58.9	0:DiseaseFree	NA	0	NA	HISPANIC OR LATINO	NA	12/30/10	0.0435	G3	Low	Kidney Clear Cell Renal Carcinoma	No	No	C64.9	2021-03-10	C64.9	Normal	YES	2005	NO	NA	Right	2.5	NO	NA	NA	NA	96	NA	NA	CCRCC	58.9	0:LIVING
TCGA-CJ-4644-01	48	NA	M1	N0	Stage IV	NA	T3a	Renal Cell Carcinoma	Renal Clear Cell Carcinoma	NA	NA	NA	NA	0	NA	3.06	1:Recurred/Progressed	NA	NA	NA	NOT HISPANIC OR LATINO	NA	12/30/10	0.2599	G3	Low	Kidney Clear Cell Renal Carcinoma	No	No	C64.9	2021-03-10	C64.9	NA	YES	2004	NO	NA	Left	2.8	NO	NA	NA	NA	82	NA	NA	CCRCC	11.04	1:DECEASED
TCGA-CJ-4868-01	42	NA	M1	N0	Stage IV	NA	T3a	Renal Cell Carcinoma	Renal Clear Cell Carcinoma	NA	NA	NA	NA	0	NA	1.22	1:Recurred/Progressed	NA	0	NA	NOT HISPANIC OR LATINO	NA	1/21/11	0.0801	G3	NA	Kidney Clear Cell Renal Carcinoma	No	No	C64.9	2021-03-10	C64.9	NA	YES	2005	NO	NA	Left	3	YES	0	14	NA	19	NA	NA	CCRCC	21.22	1:DECEASED
TCGA-CJ-4869-01	49	NA	M0	N1	Stage III	NA	T2	Renal Cell Carcinoma	Renal Clear Cell Carcinoma	NA	NA	NA	NA	0	NA	57.62	1:Recurred/Progressed	NA	0	NA	HISPANIC OR LATINO	NA	2002-03-11	0.0886	G2	Normal	Kidney Clear Cell Renal Carcinoma	No	No	C64.9	2021-03-10	C64.9	NA	YES	2004	NO	NA	Right	3	YES	3	10	NA	76	NA	NA	CCRCC	83.9	0:LIVING
TCGA-CJ-4870-01	58	NA	M0	NX	Stage III	7th	T3a	Renal Cell Carcinoma	Renal Clear Cell Carcinoma	NA	NA	NA	NA	0	NA	49.21	0:DiseaseFree	NA	0	NA	NOT HISPANIC OR LATINO	NA	1/21/11	0.0993	G2	Normal	Kidney Clear Cell Renal Carcinoma	No	No	C64.9	2021-03-10	C64.9	Normal	YES	2004	NO	NA	Left	3	NO	NA	NA	NA	38	NA	NA	CCRCC	49.21	0:LIVING
TCGA-CJ-4871-01	63	NA	M1	NX	Stage IV	NA	T3a	Renal Cell Carcinoma	Renal Clear Cell Carcinoma	NA	NA	NA	NA	0	NA	5.55	1:Recurred/Progressed	NA	0	NA	NOT HISPANIC OR LATINO	NA	1/21/11	0.048	G4	Low	Kidney Clear Cell Renal Carcinoma	No	No	C64.9	2021-03-10	C64.9	Normal	YES	2004	NO	NA	Left	3.3	NO	NA	NA	NA	38	NA	NA	CCRCC	79.6	0:LIVING
TCGA-CJ-4872-01	51	NA	M0	N0	Stage I	NA	T1b	Renal Cell Carcinoma	Renal Clear Cell Carcinoma	NA	NA	NA	NA	0	NA	47.14	0:DiseaseFree	NA	0	NA	NOT HISPANIC OR LATINO	NA	1/21/11	0.039	G4	Normal	Kidney Clear Cell Renal Carcinoma	No	No	C64.9	2021-03-10	C64.9	Normal	YES	2004	NO	NA	Right	2.2	YES	0	1	NA	1	NA	NA	CCRCC	47.14	0:LIVING
TCGA-CJ-4873-01	85	NA	M0	N0	Stage III	NA	T3a	Renal Cell Carcinoma	Renal Clear Cell Carcinoma	NA	NA	NA	NA	0	NA	74.21	0:DiseaseFree	NA	0	NA	NOT HISPANIC OR LATINO	NA	1/21/11	0.2392	G3	Normal	Kidney Clear Cell Renal Carcinoma	No	No	C64.9	2021-03-10	C64.9	Normal	YES	2004	NO	NA	Right	3.2	YES	0	3	NA	54	NA	NA	CCRCC	74.21	0:LIVING
TCGA-CJ-4874-01	73	NA	M0	N0	Stage I	NA	T1b	Renal Cell Carcinoma	Renal Clear Cell Carcinoma	NA	NA	NA	NA	0	NA	75	0:DiseaseFree	NA	0	NA	HISPANIC OR LATINO	NA	1/21/11	0.0547	G3	Normal	Kidney Clear Cell Renal Carcinoma	No	No	C64.9	2021-03-10	C64.9	NA	YES	2004	NO	NA	Left	3.2	NO	NA	NA	NA	46	NA	NA	CCRCC	75	0:LIVING
TCGA-CJ-4875-01	67	NA	M1	NX	Stage IV	7th	T3a	Renal Cell Carcinoma	Renal Clear Cell Carcinoma	NA	NA	NA	NA	0	NA	17.44	1:Recurred/Progressed	NA	0	NA	NOT HISPANIC OR LATINO	NA	1/21/11	0.2368	G3	Low	Kidney Clear Cell Renal Carcinoma	No	No	C64.9	2021-03-10	C64.9	NA	YES	2004	NO	NA	Right	3.2	NO	NA	NA	NA	81	NA	NA	CCRCC	116.75	1:DECEASED
TCGA-CJ-4876-01	57	NA	M0	N0	Stage II	NA	T2b	Renal Cell Carcinoma	Renal Clear Cell Carcinoma	NA	NA	NA	NA	0	NA	64.22	0:DiseaseFree	NA	0	NA	HISPANIC OR LATINO	NA	1/21/11	0.3255	G3	Low	Kidney Clear Cell Renal Carcinoma	No	No	C64.9	2021-03-10	C64.9	Normal	YES	2004	NO	NA	Left	3	NO	NA	NA	NA	40	NA	NA	CCRCC	64.22	0:LIVING
TCGA-CJ-4878-01	71	NA	M0	NX	Stage III	NA	T3a	Renal Cell Carcinoma	Renal Clear Cell Carcinoma	NA	NA	NA	NA	0	NA	71.81	0:DiseaseFree	NA	0	NA	HISPANIC OR LATINO	NA	1/21/11	0.1083	G2	Normal	Kidney Clear Cell Renal Carcinoma	No	No	C64.9	2021-03-10	C64.9	Normal	YES	2004	NO	NA	Left	2.5	NO	NA	NA	NA	27	NA	NA	CCRCC	71.81	0:LIVING
TCGA-CJ-4881-01	41	NA	M0	NX	Stage III	NA	T3a	Renal Cell Carcinoma	Renal Clear Cell Carcinoma	NA	NA	NA	NA	0	NA	61.79	1:Recurred/Progressed	NA	0	NA	NOT HISPANIC OR LATINO	NA	1/21/11	0.3212	G3	Normal	Kidney Clear Cell Renal Carcinoma	No	No	C64.9	2021-03-10	C64.9	Normal	YES	2004	NO	NA	Right	3.1	NO	NA	NA	NA	37	NA	NA	CCRCC	66.16	0:LIVING
TCGA-CJ-4882-01	57	NA	M0	NX	Stage III	NA	T3a	Renal Cell Carcinoma	Renal Clear Cell Carcinoma	NA	NA	NA	NA	0	NA	61.86	0:DiseaseFree	NA	0	NA	NOT HISPANIC OR LATINO	NA	2002-03-11	0.0342	G3	Low	Kidney Clear Cell Renal Carcinoma	No	No	C64.9	2021-03-10	C64.9	Normal	YES	2005	NO	NA	Right	3.5	YES	0	2	NA	53	NA	NA	CCRCC	61.86	0:LIVING
TCGA-CJ-4884-01	72	NA	M0	NX	Stage III	NA	T3a	Renal Cell Carcinoma	Renal Clear Cell Carcinoma	NA	NA	NA	NA	0	NA	57.79	0:DiseaseFree	NA	0	NA	NOT HISPANIC OR LATINO	NA	1/21/11	0.0908	G3	Normal	Kidney Clear Cell Renal Carcinoma	No	No	C64.9	2021-03-10	C64.9	NA	YES	2005	NO	NA	Right	3.4	NO	NA	NA	NA	1	NA	NA	CCRCC	57.79	0:LIVING
TCGA-CJ-4885-01	64	NA	M1	NX	Stage IV	7th	T3a	Renal Cell Carcinoma	Renal Clear Cell Carcinoma	NA	NA	NA	NA	0	NA	67.05	1:Recurred/Progressed	NA	0	NA	NOT HISPANIC OR LATINO	NA	1/21/11	0.3073	G3	Low	Kidney Clear Cell Renal Carcinoma	No	No	C64.9	2021-03-10	C64.9	Normal	YES	2005	NO	NA	Right	3.5	NO	NA	NA	NA	1	NA	NA	CCRCC	113.37	0:LIVING
TCGA-CJ-4886-01	42	NA	M0	NX	Stage I	NA	T1a	Renal Cell Carcinoma	Renal Clear Cell Carcinoma	NA	NA	NA	NA	0	NA	64.13	0:DiseaseFree	NA	0	NA	NOT HISPANIC OR LATINO	NA	1/24/11	0.059	G3	Normal	Kidney Clear Cell Renal Carcinoma	No	No	C64.9	2021-03-10	C64.9	Normal	YES	2005	NO	NA	Left	2.2	NO	NA	NA	NA	19	NA	NA	CCRCC	64.13	0:LIVING
TCGA-CJ-4887-01	48	NA	M1	NX	Stage IV	NA	T3a	Renal Cell Carcinoma	Renal Clear Cell Carcinoma	NA	NA	NA	NA	0	NA	10.58	1:Recurred/Progressed	NA	0	NA	NOT HISPANIC OR LATINO	NA	1/24/11	0.1827	G3	Normal	Kidney Clear Cell Renal Carcinoma	No	No	C64.9	2021-03-10	C64.9	Normal	YES	2005	NO	NA	Right	2.3	NO	NA	NA	NA	36	NA	NA	CCRCC	30.62	1:DECEASED
TCGA-CJ-4888-01	59	NA	M1	NX	Stage IV	NA	T3a	Renal Cell Carcinoma	Renal Clear Cell Carcinoma	NA	NA	NA	NA	0	NA	19.97	1:Recurred/Progressed	NA	0	NA	NOT HISPANIC OR LATINO	NA	1/24/11	0	G4	Low	Kidney Clear Cell Renal Carcinoma	No	No	C64.9	2021-03-10	C64.9	NA	YES	2005	NO	NA	Left	2.8	NO	NA	NA	NA	9	NA	NA	CCRCC	51.48	1:DECEASED
TCGA-CJ-4889-01	63	NA	M0	NX	Stage I	NA	T1a	Renal Cell Carcinoma	Renal Clear Cell Carcinoma	NA	NA	NA	NA	0	NA	63.93	0:DiseaseFree	NA	0	NA	HISPANIC OR LATINO	NA	1/24/11	0	G4	Normal	Kidney Clear Cell Renal Carcinoma	No	No	C64.9	2021-03-10	C64.9	NA	YES	2005	NO	NA	Left	1.2	YES	0	1	NA	20	NA	NA	CCRCC	63.93	0:LIVING
TCGA-CJ-4890-01	72	NA	M1	N0	Stage IV	7th	T3a	Renal Cell Carcinoma	Renal Clear Cell Carcinoma	NA	NA	NA	NA	0	NA	48.52	1:Recurred/Progressed	NA	0	NA	NOT HISPANIC OR LATINO	NA	1/24/11	0.0001	G4	Low	Kidney Clear Cell Renal Carcinoma	No	No	C64.9	2021-03-10	C64.9	Elevated	YES	2005	NO	NA	Left	2.6	YES	0	1	NA	17	NA	NA	CCRCC	115.6	0:LIVING
TCGA-CJ-4891-01	57	NA	M0	N0	Stage III	7th	T3c	Renal Cell Carcinoma	Renal Clear Cell Carcinoma	NA	NA	NA	NA	0	NA	NA	NA	NA	0	NA	NOT HISPANIC OR LATINO	NA	1/24/11	0	G4	Low	Kidney Clear Cell Renal Carcinoma	No	Yes	C64.9	2021-03-10	C64.9	Normal	YES	2005	NO	NA	Left	3.2	YES	0	5	NA	8	NA	NA	CCRCC	26.91	1:DECEASED
TCGA-CJ-4892-01	65	NA	M0	N0	Stage I	NA	T1b	Renal Cell Carcinoma	Renal Clear Cell Carcinoma	NA	NA	NA	NA	0	NA	49.97	0:DiseaseFree	NA	0	NA	NOT HISPANIC OR LATINO	NA	1/24/11	0.1175	G2	Normal	Kidney Clear Cell Renal Carcinoma	No	No	C64.9	2021-03-10	C64.9	Normal	YES	2005	NO	NA	Right	3.1	YES	0	2	NA	1	NA	NA	CCRCC	49.97	0:LIVING
TCGA-CJ-4893-01	76	NA	M0	NX	Stage I	NA	T1b	Renal Cell Carcinoma	Renal Clear Cell Carcinoma	NA	NA	NA	NA	0	NA	24.64	0:DiseaseFree	NA	0	NA	NOT HISPANIC OR LATINO	NA	1/24/11	0.2439	G3	Normal	Kidney Clear Cell Renal Carcinoma	No	No	C64.9	2021-03-10	C64.9	Normal	YES	2005	NO	NA	Right	3.2	NO	NA	NA	NA	27	NA	NA	CCRCC	24.64	0:LIVING
TCGA-CJ-4894-01	58	NA	M0	N0	Stage III	7th	T3a	Renal Cell Carcinoma	Renal Clear Cell Carcinoma	NA	NA	NA	NA	0	NA	5.19	1:Recurred/Progressed	NA	0	NA	NOT HISPANIC OR LATINO	NA	1/24/11	0.1573	G3	Low	Kidney Clear Cell Renal Carcinoma	No	Yes	C64.9	2021-03-10	C64.9	NA	YES	2005	NO	NA	Left	2.8	YES	0	3	NA	55	NA	NA	CCRCC	27.63	1:DECEASED
TCGA-CJ-4895-01	62	NA	M1	NX	Stage IV	NA	T3a	Renal Cell Carcinoma	Renal Clear Cell Carcinoma	NA	NA	NA	NA	0	NA	2	1:Recurred/Progressed	NA	0	NA	NOT HISPANIC OR LATINO	NA	1/24/11	0.1114	G4	Low	Kidney Clear Cell Renal Carcinoma	No	No	C64.9	2021-03-10	C64.9	Normal	YES	2005	NO	NA	Left	3.5	NO	NA	NA	NA	38	NA	NA	CCRCC	39.42	1:DECEASED
TCGA-CJ-4897-01	79	NA	M0	NX	Stage III	7th	T3a	Renal Cell Carcinoma	Renal Clear Cell Carcinoma	NA	NA	NA	NA	0	NA	46.75	1:Recurred/Progressed	NA	0	NA	HISPANIC OR LATINO	NA	2002-03-11	0.0651	G3	Normal	Kidney Clear Cell Renal Carcinoma	No	No	C64.9	2021-03-10	C64.9	NA	YES	2005	NO	NA	Right	3.4	NO	NA	NA	NA	52	NA	NA	CCRCC	109.76	0:LIVING
TCGA-CJ-4899-01	42	NA	M0	NX	Stage I	NA	T1b	Renal Cell Carcinoma	Renal Clear Cell Carcinoma	NA	NA	NA	NA	0	NA	50.2	0:DiseaseFree	NA	0	NA	NOT HISPANIC OR LATINO	NA	1/24/11	0.1447	G2	Normal	Kidney Clear Cell Renal Carcinoma	No	No	C64.9	2021-03-10	C64.9	NA	YES	2006	NO	NA	Left	2.3	NO	NA	NA	NA	30	NA	NA	CCRCC	50.2	0:LIVING
TCGA-CJ-4900-01	69	NA	M1	N1	Stage IV	NA	T4	Renal Cell Carcinoma	Renal Clear Cell Carcinoma	NA	NA	NA	NA	0	NA	NA	NA	NA	0	NA	NOT HISPANIC OR LATINO	NA	1/24/11	0.0838	G4	Low	Kidney Clear Cell Renal Carcinoma	Yes	No	C64.9	2021-03-10	C64.9	Normal	YES	2006	NO	NA	Left	3	YES	1	14	NA	72	NA	NA	CCRCC	56.31	1:DECEASED
TCGA-CJ-4901-01	47	NA	M0	NX	Stage III	NA	T3b	Renal Cell Carcinoma	Renal Clear Cell Carcinoma	NA	NA	NA	NA	0	NA	47.63	0:DiseaseFree	NA	0	NA	NOT HISPANIC OR LATINO	NA	2002-03-11	0.1365	G3	Low	Kidney Clear Cell Renal Carcinoma	No	No	C64.9	2021-03-10	C64.9	Normal	YES	2006	NO	NA	Right	3.2	NO	NA	NA	NA	50	NA	NA	CCRCC	47.63	0:LIVING
TCGA-CJ-4902-01	61	NA	M0	NX	Stage III	NA	T3a	Renal Cell Carcinoma	Renal Clear Cell Carcinoma	NA	NA	NA	NA	0	NA	49.93	0:DiseaseFree	NA	0	NA	NOT HISPANIC OR LATINO	NA	2002-03-11	0.0782	G3	Normal	Kidney Clear Cell Renal Carcinoma	No	No	C64.9	2021-03-10	C64.9	Normal	YES	2006	NO	NA	Right	3.4	NO	NA	NA	NA	57	NA	NA	CCRCC	49.93	0:LIVING
TCGA-CJ-4903-01	50	NA	M0	NX	Stage I	NA	T1b	Renal Cell Carcinoma	Renal Clear Cell Carcinoma	NA	NA	NA	NA	0	NA	51.25	0:DiseaseFree	NA	0	NA	NOT HISPANIC OR LATINO	NA	2002-03-11	0.5256	G3	Normal	Kidney Clear Cell Renal Carcinoma	No	No	C64.9	2021-03-10	C64.9	Normal	YES	2006	NO	NA	Left	3	NO	NA	NA	NA	45	NA	NA	CCRCC	51.25	0:LIVING
TCGA-CJ-4904-01	60	NA	M1	N0	Stage IV	7th	T3a	Renal Cell Carcinoma	Renal Clear Cell Carcinoma	NA	NA	NA	NA	0	NA	9.13	1:Recurred/Progressed	NA	0	NA	NOT HISPANIC OR LATINO	NA	2002-03-11	0.1291	G3	Normal	Kidney Clear Cell Renal Carcinoma	No	Yes	C64.9	2021-03-10	C64.9	Normal	YES	2006	NO	NA	Left	3	YES	0	13	NA	35	NA	NA	CCRCC	108.48	0:LIVING
TCGA-CJ-4905-01	62	NA	M0	NX	Stage I	NA	T1a	Renal Cell Carcinoma	Renal Clear Cell Carcinoma	NA	NA	NA	NA	0	NA	49.15	0:DiseaseFree	NA	0	NA	NOT HISPANIC OR LATINO	NA	2002-03-11	0.096	G2	Normal	Kidney Clear Cell Renal Carcinoma	No	No	C64.9	2021-03-10	C64.9	NA	YES	2006	NO	NA	Right	3.1	NO	NA	NA	NA	47	NA	NA	CCRCC	49.15	0:LIVING
TCGA-CJ-4907-01	58	NA	M0	NX	Stage III	NA	T3b	Renal Cell Carcinoma	Renal Clear Cell Carcinoma	NA	NA	NA	NA	0	NA	49.24	0:DiseaseFree	NA	0	NA	NOT HISPANIC OR LATINO	NA	2002-03-11	0.0548	G3	Low	Kidney Clear Cell Renal Carcinoma	No	No	C64.9	2021-03-10	C64.9	Normal	YES	2006	NO	NA	Right	2.2	NO	NA	NA	NA	54	NA	NA	CCRCC	49.24	0:LIVING
TCGA-CJ-4908-01	38	NA	M0	NX	Stage I	NA	T1a	Renal Cell Carcinoma	Renal Clear Cell Carcinoma	NA	NA	NA	NA	0	NA	50.3	0:DiseaseFree	NA	0	NA	NOT HISPANIC OR LATINO	NA	2002-03-11	0.0597	G2	Normal	Kidney Clear Cell Renal Carcinoma	No	No	C64.9	2021-03-10	C64.9	Normal	YES	2006	NO	NA	Right	2.6	NO	NA	NA	NA	26	NA	NA	CCRCC	50.3	0:LIVING
TCGA-CJ-4912-01	61	NA	M0	NX	Stage II	NA	T2	Renal Cell Carcinoma	Renal Clear Cell Carcinoma	NA	NA	NA	NA	0	NA	54.43	0:DiseaseFree	NA	0	NA	HISPANIC OR LATINO	NA	2002-03-11	0.321	G3	NA	Kidney Clear Cell Renal Carcinoma	No	No	C64.9	2021-03-10	C64.9	NA	YES	2006	NO	NA	Left	3.1	NO	NA	NA	NA	68	NA	NA	CCRCC	54.43	0:LIVING
TCGA-CJ-4913-01	45	NA	M0	NX	Stage III	NA	T3a	Renal Cell Carcinoma	Renal Clear Cell Carcinoma	NA	NA	NA	NA	0	NA	17.67	1:Recurred/Progressed	NA	0	NA	NOT HISPANIC OR LATINO	NA	2002-08-11	0.093	G4	Normal	Kidney Clear Cell Renal Carcinoma	No	No	C64.9	2021-03-10	C64.9	Normal	YES	2006	NO	NA	Left	3.2	NO	NA	NA	NA	46	NA	NA	CCRCC	38.53	1:DECEASED
TCGA-CJ-4916-01	69	NA	M0	NX	Stage III	NA	T3a	Renal Cell Carcinoma	Renal Clear Cell Carcinoma	NA	NA	NA	NA	0	NA	45.11	0:DiseaseFree	NA	0	NA	NOT HISPANIC OR LATINO	NA	2002-08-11	0.1049	G3	NA	Kidney Clear Cell Renal Carcinoma	No	No	C64.9	2021-03-10	C64.9	NA	YES	2007	NO	NA	Right	2.6	NO	NA	NA	NA	40	NA	NA	CCRCC	45.11	0:LIVING
TCGA-CJ-4918-01	64	NA	M1	N0	Stage IV	NA	T3a	Renal Cell Carcinoma	Renal Clear Cell Carcinoma	NA	NA	NA	NA	0	NA	1.08	1:Recurred/Progressed	NA	0	NA	NOT HISPANIC OR LATINO	NA	2002-08-11	0.0535	G4	Normal	Kidney Clear Cell Renal Carcinoma	No	No	C64.9	2021-03-10	C64.9	Normal	YES	2005	NO	NA	Left	3.2	YES	0	1	NA	70	NA	NA	CCRCC	3.06	1:DECEASED
TCGA-CJ-4920-01	64	NA	M0	NX	Stage I	NA	T1b	Renal Cell Carcinoma	Renal Clear Cell Carcinoma	NA	NA	NA	NA	0	NA	NA	NA	NA	0	NA	NOT HISPANIC OR LATINO	NA	2002-08-11	0.0172	G2	Normal	Kidney Clear Cell Renal Carcinoma	No	No	C64.9	2021-03-10	C64.9	Normal	YES	2004	NO	NA	Left	2.5	NO	NA	NA	NA	126	NA	NA	CCRCC	4.57	1:DECEASED
TCGA-CJ-4923-01	63	NA	M1	NX	Stage IV	NA	T3a	Renal Cell Carcinoma	Renal Clear Cell Carcinoma	NA	NA	NA	NA	0	NA	0.82	1:Recurred/Progressed	NA	0	NA	NOT HISPANIC OR LATINO	NA	2002-08-11	0.1256	G4	Normal	Kidney Clear Cell Renal Carcinoma	No	No	C64.9	2021-03-10	C64.9	Normal	YES	2004	NO	NA	Left	3	NO	NA	NA	NA	38	NA	NA	CCRCC	18.79	1:DECEASED
TCGA-CJ-5671-01	51	NA	M0	NX	Stage I	7th	T1a	Renal Cell Carcinoma	Renal Clear Cell Carcinoma	NA	NA	NA	NA	0	NA	130.98	0:DiseaseFree	NA	0	NA	NOT HISPANIC OR LATINO	NA	4/22/11	0.1876	G3	Normal	Kidney Clear Cell Renal Carcinoma	No	No	C64.9	2021-03-10	C64.9	Normal	YES	2004	NO	NA	Left	1.7	NO	NA	NA	NA	53	NA	NA	CCRCC	130.98	0:LIVING
TCGA-CJ-5672-01	84	NA	M0	NX	Stage I	NA	T1a	Renal Cell Carcinoma	Renal Clear Cell Carcinoma	NA	NA	NA	NA	0	NA	NA	NA	NA	0	NA	NOT HISPANIC OR LATINO	NA	4/22/11	0.2468	G3	Normal	Kidney Clear Cell Renal Carcinoma	No	No	C64.9	2021-03-10	C64.9	Normal	YES	2004	NO	NA	Left	3	NO	NA	NA	NA	77	NA	NA	CCRCC	71.94	1:DECEASED
TCGA-CJ-5675-01	70	NA	M0	NX	Stage II	7th	T2a	Renal Cell Carcinoma	Renal Clear Cell Carcinoma	NA	NA	NA	NA	0	NA	29.57	1:Recurred/Progressed	NA	0	NA	NOT HISPANIC OR LATINO	NA	4/22/11	0.1657	G3	Normal	Kidney Clear Cell Renal Carcinoma	No	No	C64.9	2021-03-10	C64.9	Normal	YES	2004	NO	NA	Right	2.6	NO	NA	NA	NA	60	NA	NA	CCRCC	129.3	0:LIVING
TCGA-CJ-5676-01	47	NA	M0	NX	Stage III	7th	T3b	Renal Cell Carcinoma	Renal Clear Cell Carcinoma	NA	NA	NA	NA	0	NA	72.9	1:Recurred/Progressed	NA	0	NA	HISPANIC OR LATINO	NA	4/22/11	0.1674	G3	Normal	Kidney Clear Cell Renal Carcinoma	No	No	C64.9	2021-03-10	C64.9	Normal	YES	2004	NO	NA	Right	1.8	NO	NA	NA	NA	54	NA	NA	CCRCC	133.61	0:LIVING
TCGA-CJ-5677-01	54	NA	M1	NX	Stage IV	NA	T3a	Renal Cell Carcinoma	Renal Clear Cell Carcinoma	NA	NA	NA	NA	0	NA	9.46	1:Recurred/Progressed	NA	1	NA	NOT HISPANIC OR LATINO	NA	4/22/11	0.2119	G4	Low	Kidney Clear Cell Renal Carcinoma	No	No	C64.9	2021-03-10	C64.9	Normal	YES	2004	NO	NA	Right	2.5	NO	NA	NA	NA	67	NA	NA	CCRCC	25.69	1:DECEASED
TCGA-CJ-5678-01	62	NA	M1	N0	Stage IV	NA	T2b	Renal Cell Carcinoma	Renal Clear Cell Carcinoma	NA	NA	NA	NA	0	NA	13.11	1:Recurred/Progressed	NA	0	NA	NOT HISPANIC OR LATINO	NA	4/22/11	0.1758	G3	Normal	Kidney Clear Cell Renal Carcinoma	No	No	C64.9	2021-03-10	C64.9	NA	YES	2003	NO	NA	Left	2.5	YES	0	1	NA	43	NA	NA	CCRCC	18.86	1:DECEASED
TCGA-CJ-5679-01	73	NA	M0	NX	Stage III	NA	T3b	Renal Cell Carcinoma	Renal Clear Cell Carcinoma	NA	NA	NA	NA	0	NA	19.55	1:Recurred/Progressed	NA	0	NA	NOT HISPANIC OR LATINO	NA	4/22/11	0.6318	G4	Low	Kidney Clear Cell Renal Carcinoma	No	No	C64.9	2021-03-10	C64.9	Normal	YES	2003	NO	NA	Left	2.6	NO	NA	NA	NA	89	NA	NA	CCRCC	22.31	1:DECEASED
TCGA-CJ-5680-01	65	NA	M1	NX	Stage IV	NA	T3a	Renal Cell Carcinoma	Renal Clear Cell Carcinoma	NA	NA	NA	NA	0	NA	5.03	1:Recurred/Progressed	NA	0	NA	NOT HISPANIC OR LATINO	NA	4/22/11	0.1212	G4	Normal	Kidney Clear Cell Renal Carcinoma	No	No	C64.9	2021-03-10	C64.9	Normal	YES	2003	NO	NA	Right	3.1	NO	NA	NA	NA	40	NA	NA	CCRCC	25.23	1:DECEASED
TCGA-CJ-5681-01	44	NA	M1	NX	Stage IV	NA	T3a	Renal Cell Carcinoma	Renal Clear Cell Carcinoma	NA	NA	NA	NA	0	NA	0.56	1:Recurred/Progressed	NA	0	NA	NOT HISPANIC OR LATINO	NA	4/22/11	0.0706	G3	Low	Kidney Clear Cell Renal Carcinoma	No	No	C64.9	2021-03-10	C64.9	Elevated	YES	2003	NO	NA	Left	2.8	NO	NA	NA	NA	33	NA	NA	CCRCC	18.13	1:DECEASED
TCGA-CJ-5682-01	60	NA	M1	NX	Stage IV	7th	T3a	Renal Cell Carcinoma	Renal Clear Cell Carcinoma	NA	NA	NA	NA	0	NA	1.81	1:Recurred/Progressed	NA	0	NA	NOT HISPANIC OR LATINO	NA	4/22/11	0.543	G4	Normal	Kidney Clear Cell Renal Carcinoma	No	No	C64.9	2021-03-10	C64.9	Normal	YES	2004	NO	NA	Left	2	NO	NA	NA	NA	71	NA	NA	CCRCC	122.73	0:LIVING
TCGA-CJ-5683-01	78	NA	M0	NX	Stage I	NA	T1b	Renal Cell Carcinoma	Renal Clear Cell Carcinoma	NA	NA	NA	NA	0	NA	62.06	0:DiseaseFree	NA	0	NA	NOT HISPANIC OR LATINO	NA	4/22/11	0.1735	G3	Low	Kidney Clear Cell Renal Carcinoma	No	No	C64.9	2021-03-10	C64.9	NA	YES	2004	NO	NA	Right	2.5	NO	NA	NA	NA	58	NA	NA	CCRCC	62.06	0:LIVING
TCGA-CJ-5684-01	61	NA	M0	NX	Stage III	NA	T3a	Renal Cell Carcinoma	Renal Clear Cell Carcinoma	NA	NA	NA	NA	0	NA	73.29	0:DiseaseFree	NA	0	NA	NOT HISPANIC OR LATINO	NA	4/22/11	0.0882	G2	Low	Kidney Clear Cell Renal Carcinoma	No	No	C64.9	2021-03-10	C64.9	NA	YES	2005	NO	NA	Right	3	NO	NA	NA	NA	46	NA	NA	CCRCC	73.29	0:LIVING
TCGA-CJ-5686-01	59	NA	M0	NX	Stage I	NA	T1b	Renal Cell Carcinoma	Renal Clear Cell Carcinoma	NA	NA	NA	NA	0	NA	66.95	0:DiseaseFree	NA	0	NA	NOT HISPANIC OR LATINO	NA	4/15/11	0.061	G3	Normal	Kidney Clear Cell Renal Carcinoma	No	No	C64.9	2021-03-10	C64.9	NA	YES	2005	NO	NA	Left	1.5	NO	NA	NA	NA	55	NA	NA	CCRCC	66.95	0:LIVING
TCGA-CJ-5689-01	90	NA	M0	NX	Stage I	NA	T1b	Renal Cell Carcinoma	Renal Clear Cell Carcinoma	NA	NA	NA	NA	0	NA	NA	NA	NA	NA	NA	HISPANIC OR LATINO	NA	4/14/11	0.1564	G4	Low	Kidney Clear Cell Renal Carcinoma	No	Yes	C64.9	2021-03-10	C64.9	NA	YES	2005	NO	NA	Left	2.8	NO	NA	NA	NA	NA	NA	NA	CCRCC	53.22	1:DECEASED
TCGA-CJ-6027-01	77	NA	M0	NX	Stage I	6th	T1a	Renal Cell Carcinoma	Renal Clear Cell Carcinoma	NA	NA	NA	NA	0	NA	NA	NA	NA	0	NA	NOT HISPANIC OR LATINO	NA	7/21/11	0.4192	G4	Low	Kidney Clear Cell Renal Carcinoma	No	Yes	C64.9	2021-03-10	C64.9	Normal	YES	2003	NO	NA	Right	1	NO	NA	NA	NA	66	NA	NA	CCRCC	118.76	1:DECEASED
TCGA-CJ-6028-01	58	NA	M1	NX	Stage IV	7th	T3a	Renal Cell Carcinoma	Renal Clear Cell Carcinoma	NA	NA	NA	NA	0	NA	4.5	1:Recurred/Progressed	NA	0	NA	NOT HISPANIC OR LATINO	NA	6/20/11	0.131	G4	Low	Kidney Clear Cell Renal Carcinoma	No	No	C64.9	2021-03-10	C64.9	Normal	YES	2003	NO	NA	Left	2	NO	NA	NA	NA	46	NA	NA	CCRCC	53.38	1:DECEASED
TCGA-CJ-6030-01	65	NA	M0	N0	Stage I	6th	T1a	Renal Cell Carcinoma	Renal Clear Cell Carcinoma	NA	NA	NA	NA	0	NA	NA	NA	NA	0	NA	NOT HISPANIC OR LATINO	NA	7/21/11	0.185	G3	Low	Kidney Clear Cell Renal Carcinoma	No	Yes	C64.9	2021-03-10	C64.9	NA	YES	2003	NO	NA	Left	3.5	YES	0	11	NA	99	NA	NA	CCRCC	75.53	1:DECEASED
TCGA-CJ-6031-01	54	NA	M0	NX	Stage I	7th	T1b	Renal Cell Carcinoma	Renal Clear Cell Carcinoma	NA	NA	NA	NA	0	NA	62.61	0:DiseaseFree	NA	0	NA	NOT HISPANIC OR LATINO	NA	2008-10-11	0.084	G3	Normal	Kidney Clear Cell Renal Carcinoma	No	No	C64.9	2021-03-10	C64.9	Normal	YES	2003	NO	NA	Right	3.6	NO	NA	NA	NA	52	NA	NA	CCRCC	62.61	0:LIVING
TCGA-CJ-6032-01	63	NA	M0	NX	Stage II	6th	T2	Renal Cell Carcinoma	Renal Clear Cell Carcinoma	NA	NA	NA	NA	0	NA	119.55	0:DiseaseFree	NA	0	NA	HISPANIC OR LATINO	NA	2008-10-11	0.2197	G3	Normal	Kidney Clear Cell Renal Carcinoma	No	No	C64.9	2021-03-10	C64.9	Normal	YES	2004	NO	NA	Right	3.2	NO	NA	NA	NA	42	NA	NA	CCRCC	119.55	0:LIVING
TCGA-CJ-6033-01	54	NA	M1	N0	Stage IV	6th	T3a	Renal Cell Carcinoma	Renal Clear Cell Carcinoma	NA	NA	NA	NA	0	NA	4.73	1:Recurred/Progressed	NA	1	NA	NOT HISPANIC OR LATINO	NA	2008-10-11	0.1488	G4	Low	Kidney Clear Cell Renal Carcinoma	No	No	C64.9	2021-03-10	C64.9	NA	YES	2004	NO	NA	Right	3	NO	NA	NA	NA	66	NA	NA	CCRCC	7.36	1:DECEASED
TCGA-CW-5580-01	73	NA	M1	NX	Stage IV	NA	T3a	Renal Cell Carcinoma	Renal Clear Cell Carcinoma	NA	NA	NA	NA	0	NA	NA	NA	NA	1	NA	NOT HISPANIC OR LATINO	NA	2003-01-11	0.1201	G3	NA	Kidney Clear Cell Renal Carcinoma	No	No	C64.9	2021-03-10	C64.9	NA	YES	2003	NO	NA	Right	1.3	NO	NA	NA	NA	72	NA	NA	CCRCC	64.52	1:DECEASED
TCGA-CW-5581-01	44	NA	M0	NX	Stage I	NA	T1b	Renal Cell Carcinoma	Renal Clear Cell Carcinoma	NA	NA	NA	NA	0	NA	91.95	0:DiseaseFree	NA	0	NA	NOT HISPANIC OR LATINO	NA	5/26/11	0.0973	G3	NA	Kidney Clear Cell Renal Carcinoma	No	No	C64.9	2021-03-10	C64.9	NA	YES	2003	NO	NA	Right	1	NO	NA	NA	NA	64	NA	NA	CCRCC	91.95	0:LIVING
TCGA-CW-5583-01	51	NA	M0	NX	Stage I	NA	T1a	Renal Cell Carcinoma	Renal Clear Cell Carcinoma	NA	NA	NA	NA	0	NA	81.77	0:DiseaseFree	NA	2	NA	NA	NA	5/26/11	0.0848	G2	NA	Kidney Clear Cell Renal Carcinoma	No	No	C64.9	2021-03-10	C64.9	NA	YES	2003	NO	NA	Right	1.8	NO	NA	NA	NA	34	NA	NA	CCRCC	81.77	0:LIVING
TCGA-CW-5584-01	74	NA	M0	N1	Stage III	NA	T3b	Renal Cell Carcinoma	Renal Clear Cell Carcinoma	NA	NA	NA	NA	0	NA	3.35	1:Recurred/Progressed	NA	0	NA	NOT HISPANIC OR LATINO	NA	2003-01-11	0.0946	G3	NA	Kidney Clear Cell Renal Carcinoma	No	No	C64.9	2021-03-10	C64.9	NA	YES	2003	NO	NA	Right	1.3	YES	2	2	NA	NA	NA	NA	CCRCC	5.39	1:DECEASED
TCGA-CW-5585-01	51	NA	M1	N0	Stage IV	NA	T3b	Renal Cell Carcinoma	Renal Clear Cell Carcinoma	NA	NA	NA	NA	0	NA	85.71	0:DiseaseFree	NA	0	NA	NOT HISPANIC OR LATINO	NA	2003-01-11	0.1503	G2	NA	Kidney Clear Cell Renal Carcinoma	No	No	C64.9	2021-03-10	C64.9	NA	YES	2003	NO	NA	Right	1.8	YES	0	17	NA	41	NA	NA	CCRCC	85.71	0:LIVING
TCGA-CW-5587-01	62	NA	M0	N0	Stage III	NA	T3b	Renal Cell Carcinoma	Renal Clear Cell Carcinoma	NA	NA	NA	NA	0	NA	65.8	1:Recurred/Progressed	NA	1	NA	NOT HISPANIC OR LATINO	NA	2003-01-11	0.2393	G2	NA	Kidney Clear Cell Renal Carcinoma	No	No	C64.9	2021-03-10	C64.9	NA	YES	2003	NO	NA	Left	2.2	YES	0	8	NA	NA	NA	NA	CCRCC	73.13	0:LIVING
TCGA-CW-5588-01	78	NA	M0	NX	Stage I	NA	T1a	Renal Cell Carcinoma	Renal Clear Cell Carcinoma	NA	NA	NA	NA	0	NA	66.26	0:DiseaseFree	NA	0	NA	NOT HISPANIC OR LATINO	NA	2003-01-11	0.2486	G2	NA	Kidney Clear Cell Renal Carcinoma	No	No	C64.9	2021-03-10	C64.9	NA	YES	2004	NO	NA	Right	1.2	NO	NA	NA	NA	65	NA	NA	CCRCC	66.26	0:LIVING
TCGA-CW-5589-01	52	NA	M0	NX	Stage I	NA	T1a	Renal Cell Carcinoma	Renal Clear Cell Carcinoma	NA	NA	NA	NA	0	NA	78.12	0:DiseaseFree	NA	0	NA	NOT HISPANIC OR LATINO	NA	2003-01-11	0.0905	G2	NA	Kidney Clear Cell Renal Carcinoma	No	No	C64.9	2021-03-10	C64.9	NA	YES	2004	NO	NA	Left	1.1	NO	NA	NA	NA	58	NA	NA	CCRCC	78.12	0:LIVING
TCGA-CW-5590-01	51	NA	M1	NX	Stage IV	NA	T3a	Renal Cell Carcinoma	Renal Clear Cell Carcinoma	NA	NA	NA	NA	0	NA	22.08	1:Recurred/Progressed	NA	1	NA	NOT HISPANIC OR LATINO	NA	2003-01-11	NA	G3	NA	Kidney Clear Cell Renal Carcinoma	No	No	C64.9	2021-03-10	C64.9	NA	YES	2004	NO	NA	Right	1.2	NO	NA	NA	NA	NA	NA	NA	CCRCC	35.32	1:DECEASED
TCGA-CW-5591-01	56	NA	M1	N0	Stage IV	NA	T3a	Renal Cell Carcinoma	Renal Clear Cell Carcinoma	NA	NA	NA	NA	0	NA	74.61	0:DiseaseFree	NA	0	NA	NOT HISPANIC OR LATINO	NA	2003-01-11	0.2146	G2	NA	Kidney Clear Cell Renal Carcinoma	No	No	C64.9	2021-03-10	C64.9	NA	YES	2004	NO	NA	Right	1.2	YES	0	2	NA	38	NA	NA	CCRCC	74.61	0:LIVING
TCGA-CW-6087-01	61	NA	M1	N1	Stage IV	NA	T3a	Renal Cell Carcinoma	Renal Clear Cell Carcinoma	NA	NA	NA	NA	0	NA	NA	NA	NA	1	NA	NOT HISPANIC OR LATINO	NA	5/25/11	0.0666	G4	NA	Kidney Clear Cell Renal Carcinoma	No	No	C64.9	2021-03-10	C64.9	NA	YES	2003	NO	NA	Right	0.8	YES	1	2	NA	46	NA	NA	CCRCC	1.35	1:DECEASED
TCGA-CW-6088-01	60	NA	M0	N0	Stage I	NA	T1b	Renal Cell Carcinoma	Renal Clear Cell Carcinoma	NA	NA	NA	NA	0	NA	105.85	0:DiseaseFree	NA	1	NA	NOT HISPANIC OR LATINO	NA	5/25/11	0.0996	G2	NA	Kidney Clear Cell Renal Carcinoma	No	No	C64.9	2021-03-10	C64.9	NA	YES	2003	NO	NA	Right	1.4	YES	0	10	NA	NA	NA	NA	CCRCC	105.85	0:LIVING
TCGA-CW-6090-01	68	NA	M0	NX	Stage I	NA	T1b	Renal Cell Carcinoma	Renal Clear Cell Carcinoma	NA	NA	NA	NA	0	NA	91.33	1:Recurred/Progressed	NA	0	NA	NA	NA	5/25/11	0.0864	G3	NA	Kidney Clear Cell Renal Carcinoma	No	No	C64.9	2021-03-10	C64.9	NA	YES	2003	NO	NA	Right	0.8	NO	NA	NA	NA	83	NA	NA	CCRCC	83.84	0:LIVING
TCGA-CW-6093-01	73	NA	M0	NX	Stage I	NA	T1a	Renal Cell Carcinoma	Renal Clear Cell Carcinoma	NA	NA	NA	NA	0	NA	103.35	0:DiseaseFree	NA	2	NA	NOT HISPANIC OR LATINO	NA	5/25/11	0.0731	G1	NA	Kidney Clear Cell Renal Carcinoma	No	Yes	C64.9	2021-03-10	C64.9	NA	YES	2004	NO	NA	Right	1.3	NO	NA	NA	NA	98	NA	NA	CCRCC	103.35	0:LIVING
TCGA-CW-6096-01	44	NA	M0	NX	Stage I	NA	T1a	Renal Cell Carcinoma	Renal Clear Cell Carcinoma	NA	NA	NA	NA	0	NA	88.73	0:DiseaseFree	NA	0	NA	NOT HISPANIC OR LATINO	NA	5/25/11	NA	G2	NA	Kidney Clear Cell Renal Carcinoma	No	No	C64.9	2021-03-10	C64.9	NA	YES	2004	NO	NA	Right	1	NO	NA	NA	NA	NA	NA	NA	CCRCC	88.73	0:LIVING
TCGA-CW-6097-01	32	NA	M0	NX	Stage III	NA	T3a	Renal Cell Carcinoma	Renal Clear Cell Carcinoma	NA	NA	NA	NA	0	NA	15.01	1:Recurred/Progressed	NA	0	NA	NA	NA	5/25/11	0.0349	G4	NA	Kidney Clear Cell Renal Carcinoma	No	No	C64.9	2021-03-10	C64.9	NA	YES	2004	NO	NA	Left	1	NO	NA	NA	NA	30	NA	NA	CCRCC	18.76	1:DECEASED
TCGA-CZ-4853-01	82	NA	M0	NX	Stage I	NA	T1a	Renal Cell Carcinoma	Renal Clear Cell Carcinoma	NA	NA	NA	NA	0	NA	25.43	0:DiseaseFree	NA	NA	NA	NA	NA	2002-03-11	0.1154	G2	Low	Kidney Clear Cell Renal Carcinoma	No	No	C64.9	2021-03-10	C64.9	NA	YES	2005	NO	NA	Right	2	NO	NA	NA	NA	90	NA	NA	CCRCC	25.43	0:LIVING
TCGA-CZ-4854-01	68	NA	M0	N0	Stage I	NA	T1b	Renal Cell Carcinoma	Renal Clear Cell Carcinoma	NA	NA	NA	NA	0	NA	NA	NA	NA	0	NA	NOT HISPANIC OR LATINO	NA	2002-03-11	0.428	G2	Low	Kidney Clear Cell Renal Carcinoma	No	Yes	C64.9	2021-03-10	C64.9	NA	YES	2005	NO	100	Right	1.7	YES	0	2	NA	70	NA	NA	CCRCC	46.12	1:DECEASED
TCGA-CZ-4856-01	62	NA	M0	N0	Stage I	NA	T1b	Renal Cell Carcinoma	Renal Clear Cell Carcinoma	NA	NA	NA	NA	0	NA	0.59	0:DiseaseFree	NA	0	NA	NOT HISPANIC OR LATINO	NA	2002-03-11	0.113	G2	Normal	Kidney Clear Cell Renal Carcinoma	No	Yes	C64.9	2021-03-10	C64.9	NA	YES	2005	NO	90	Left	1.5	YES	0	4	NA	49	NA	NA	CCRCC	0.59	0:LIVING
TCGA-CZ-4857-01	56	NA	M1	N0	Stage IV	NA	T3a	Renal Cell Carcinoma	Renal Clear Cell Carcinoma	NA	NA	NA	NA	0	NA	32.52	1:Recurred/Progressed	NA	0	NA	NOT HISPANIC OR LATINO	NA	2/14/11	0.2858	G3	Low	Kidney Clear Cell Renal Carcinoma	No	No	C64.9	2021-03-10	C64.9	NA	YES	2005	NO	NA	Right	1.1	YES	0	3	NA	80	NA	NA	CCRCC	47.04	1:DECEASED
TCGA-CZ-4858-01	39	NA	M0	NX	Stage II	NA	T2	Renal Cell Carcinoma	Renal Clear Cell Carcinoma	NA	NA	NA	NA	0	NA	62.81	1:Recurred/Progressed	NA	0	NA	NOT HISPANIC OR LATINO	NA	2/14/11	0.4506	G4	Normal	Kidney Clear Cell Renal Carcinoma	No	No	C64.9	2021-03-10	C64.9	NA	YES	2005	NO	100	Left	1.5	NO	NA	NA	NA	2	NA	NA	CCRCC	69.15	1:DECEASED
TCGA-CZ-4859-01	59	NA	M0	N0	Stage I	NA	T1	Renal Cell Carcinoma	Renal Clear Cell Carcinoma	NA	NA	NA	NA	0	NA	58.71	0:DiseaseFree	NA	NA	NA	NA	NA	2/14/11	0.1984	G2	Normal	Kidney Clear Cell Renal Carcinoma	No	No	C64.9	2021-03-10	C64.9	NA	YES	2005	NO	NA	Right	1.5	NO	NA	NA	NA	94	NA	NA	CCRCC	58.71	0:LIVING
TCGA-CZ-4860-01	60	NA	M1	NX	Stage IV	NA	T4	Renal Cell Carcinoma	Renal Clear Cell Carcinoma	NA	NA	NA	NA	0	NA	NA	NA	NA	0	NA	NA	NA	2/14/11	0.5764	G4	Low	Kidney Clear Cell Renal Carcinoma	No	No	C64.9	2021-03-10	C64.9	NA	YES	2005	NO	100	Right	1.3	NO	NA	NA	NA	NA	NA	NA	CCRCC	6.77	1:DECEASED
TCGA-CZ-4861-01	63	NA	M0	NX	Stage II	NA	T2	Renal Cell Carcinoma	Renal Clear Cell Carcinoma	NA	NA	NA	NA	0	NA	NA	NA	NA	0	NA	NA	NA	2/14/11	0.071	G2	Normal	Kidney Clear Cell Renal Carcinoma	Yes	No	C64.9	2021-03-10	C64.9	NA	YES	2005	NO	100	Left	0.8	NO	NA	NA	NA	80	NA	NA	CCRCC	14.65	1:DECEASED
TCGA-CZ-4862-01	46	NA	M0	NX	Stage I	NA	T1b	Renal Cell Carcinoma	Renal Clear Cell Carcinoma	NA	NA	NA	NA	0	NA	107.46	0:DiseaseFree	NA	0	NA	NOT HISPANIC OR LATINO	NA	2002-10-11	0.0505	G2	Normal	Kidney Clear Cell Renal Carcinoma	No	Yes	C64.9	2021-03-10	C64.9	NA	YES	2006	NO	100	Left	1.5	NO	NA	NA	NA	56	NA	NA	CCRCC	107.46	0:LIVING
TCGA-CZ-4863-01	51	NA	M0	N0	Stage III	NA	T3b	Renal Cell Carcinoma	Renal Clear Cell Carcinoma	NA	NA	NA	NA	0	NA	63.34	0:DiseaseFree	NA	0	NA	NOT HISPANIC OR LATINO	NA	2/14/11	0.0295	G3	Low	Kidney Clear Cell Renal Carcinoma	No	No	C64.9	2021-03-10	C64.9	NA	YES	2006	NO	NA	Left	1	YES	0	11	NA	34	NA	NA	CCRCC	63.34	0:LIVING
TCGA-CZ-4864-01	86	NA	M0	N0	Stage II	NA	T2	Renal Cell Carcinoma	Renal Clear Cell Carcinoma	NA	NA	NA	NA	0	NA	NA	NA	NA	NA	NA	NOT HISPANIC OR LATINO	NA	2/14/11	0.1849	G3	Low	Kidney Clear Cell Renal Carcinoma	No	No	C64.9	2021-03-10	C64.9	NA	YES	2002	NO	NA	Left	1.2	NO	NA	NA	NA	NA	NA	NA	CCRCC	92.97	1:DECEASED
TCGA-CZ-4865-01	70	NA	M0	NX	Stage I	NA	T1a	Renal Cell Carcinoma	Renal Clear Cell Carcinoma	NA	NA	NA	NA	0	NA	NA	NA	NA	NA	NA	NOT HISPANIC OR LATINO	NA	2/14/11	0.0595	G2	Normal	Kidney Clear Cell Renal Carcinoma	Yes	Yes	C64.9	2021-03-10	C64.9	NA	YES	2006	NO	NA	Left	2	NO	NA	NA	NA	65	NA	NA	CCRCC	5.45	1:DECEASED
TCGA-CZ-4866-01	79	NA	M0	NX	Stage I	NA	T1	Renal Cell Carcinoma	Renal Clear Cell Carcinoma	NA	NA	NA	NA	0	NA	107.33	0:DiseaseFree	NA	0	NA	NOT HISPANIC OR LATINO	NA	2/14/11	0.1233	G3	Normal	Kidney Clear Cell Renal Carcinoma	No	No	C64.9	2021-03-10	C64.9	NA	YES	2006	NO	NA	Right	1.9	NO	NA	NA	NA	68	NA	NA	CCRCC	107.33	0:LIVING
TCGA-CZ-5451-01	74	NA	M0	N0	Stage II	6th	T2	Renal Cell Carcinoma	Renal Clear Cell Carcinoma	NA	NA	NA	NA	0	NA	63.37	0:DiseaseFree	NA	0	NA	NA	NA	2003-10-11	0.1292	G3	Low	Kidney Clear Cell Renal Carcinoma	No	No	C64.9	2021-03-10	C64.9	NA	YES	2006	NO	NA	Left	1.5	YES	0	13	NA	71	NA	NA	CCRCC	63.37	0:LIVING
TCGA-CZ-5452-01	69	NA	M0	N0	Stage II	6th	T2	Renal Cell Carcinoma	Renal Clear Cell Carcinoma	NA	NA	NA	NA	0	NA	58.77	0:DiseaseFree	NA	0	NA	NOT HISPANIC OR LATINO	NA	2003-10-11	0.0345	G2	Normal	Kidney Clear Cell Renal Carcinoma	No	No	C64.9	2021-03-10	C64.9	NA	YES	2006	NO	NA	Right	2	YES	0	5	NA	26	NA	NA	CCRCC	58.77	0:LIVING
TCGA-CZ-5453-01	67	NA	M0	NX	Stage II	6th	T2	Renal Cell Carcinoma	Renal Clear Cell Carcinoma	NA	NA	NA	NA	0	NA	NA	NA	NA	NA	NA	NA	NA	2003-10-11	0.1316	G2	Low	Kidney Clear Cell Renal Carcinoma	No	No	C64.9	2021-03-10	C64.9	NA	YES	2006	NO	NA	Left	1.4	NO	NA	NA	NA	73	NA	NA	CCRCC	79.47	1:DECEASED
TCGA-CZ-5454-01	63	NA	M1	N0	Stage IV	NA	T2	Renal Cell Carcinoma	Renal Clear Cell Carcinoma	NA	NA	NA	NA	0	NA	13.9	1:Recurred/Progressed	NA	1	NA	NOT HISPANIC OR LATINO	NA	2003-10-11	0.1398	G2	Low	Kidney Clear Cell Renal Carcinoma	No	No	C64.9	2021-03-10	C64.9	NA	YES	2006	NO	NA	Right	2	YES	0	3	NA	20	NA	NA	CCRCC	23.72	1:DECEASED
TCGA-CZ-5455-01	63	NA	M1	NX	Stage IV	6th	T3b	Renal Cell Carcinoma	Renal Clear Cell Carcinoma	NA	NA	NA	NA	0	NA	NA	NA	NA	1	NA	NOT HISPANIC OR LATINO	NA	2003-10-11	0.1168	G4	Low	Kidney Clear Cell Renal Carcinoma	No	No	C64.9	2021-03-10	C64.9	NA	YES	2006	NO	NA	Right	1.4	NO	NA	NA	NA	25	NA	NA	CCRCC	18.43	1:DECEASED
TCGA-CZ-5456-01	57	NA	M0	N0	Stage II	6th	T2	Renal Cell Carcinoma	Renal Clear Cell Carcinoma	NA	NA	NA	NA	0	NA	31.24	1:Recurred/Progressed	NA	0	NA	NA	NA	2003-11-11	0.4057	G3	Low	Kidney Clear Cell Renal Carcinoma	No	No	C64.9	2021-03-10	C64.9	NA	YES	2006	NO	90	Left	1.6	YES	0	7	NA	66	NA	NA	CCRCC	79.57	0:LIVING
TCGA-CZ-5457-01	62	NA	M0	NX	Stage III	6th	T3a	Renal Cell Carcinoma	Renal Clear Cell Carcinoma	NA	NA	NA	NA	0	NA	5.72	1:Recurred/Progressed	NA	NA	NA	NOT HISPANIC OR LATINO	NA	2003-11-11	0.7102	G4	Low	Kidney Clear Cell Renal Carcinoma	No	No	C64.9	2021-03-10	C64.9	NA	YES	2006	NO	100	Right	1.5	NO	NA	NA	NA	75	NA	NA	CCRCC	90.47	0:LIVING
TCGA-CZ-5458-01	43	NA	M0	NX	Stage III	6th	T3a	Renal Cell Carcinoma	Renal Clear Cell Carcinoma	NA	NA	NA	NA	0	NA	91.62	0:DiseaseFree	NA	NA	NA	NA	NA	2003-11-11	0.1042	G3	Low	Kidney Clear Cell Renal Carcinoma	No	No	C64.9	2021-03-10	C64.9	NA	YES	2006	NO	NA	Right	2.1	NO	NA	NA	NA	28	NA	NA	CCRCC	91.62	0:LIVING
TCGA-CZ-5459-01	63	NA	M0	NX	Stage III	NA	T3b	Renal Cell Carcinoma	Renal Clear Cell Carcinoma	NA	NA	NA	NA	0	NA	55.29	0:DiseaseFree	NA	NA	NA	NA	NA	2003-11-11	0.0677	G3	Low	Kidney Clear Cell Renal Carcinoma	No	No	C64.9	2021-03-10	C64.9	NA	YES	2006	NO	NA	Right	0.4	NO	NA	NA	NA	88	NA	NA	CCRCC	55.29	0:LIVING
TCGA-CZ-5460-01	55	NA	M1	NX	Stage IV	6th	T3b	Renal Cell Carcinoma	Renal Clear Cell Carcinoma	NA	NA	NA	NA	0	NA	94.38	0:DiseaseFree	NA	NA	NA	NOT HISPANIC OR LATINO	NA	2003-11-11	0.0988	G2	Low	Kidney Clear Cell Renal Carcinoma	No	No	C64.9	2021-03-10	C64.9	NA	YES	2006	NO	NA	Right	1.1	NO	NA	NA	NA	52	NA	NA	CCRCC	94.38	0:LIVING
TCGA-CZ-5461-01	52	NA	M1	NX	Stage IV	NA	T1b	Renal Cell Carcinoma	Renal Clear Cell Carcinoma	NA	NA	NA	NA	0	NA	1.58	1:Recurred/Progressed	NA	NA	NA	NOT HISPANIC OR LATINO	NA	2003-11-11	0.1716	G4	Low	Kidney Clear Cell Renal Carcinoma	No	No	C64.9	2021-03-10	C64.9	NA	YES	2006	NO	NA	Right	1.1	NO	NA	NA	NA	68	NA	NA	CCRCC	10.84	1:DECEASED
TCGA-CZ-5462-01	83	NA	M1	NX	Stage IV	6th	T1b	Renal Cell Carcinoma	Renal Clear Cell Carcinoma	NA	NA	NA	NA	0	NA	NA	NA	NA	NA	NA	NA	NA	2003-11-11	0.2515	G3	Low	Kidney Clear Cell Renal Carcinoma	No	No	C64.9	2021-03-10	C64.9	NA	YES	2007	NO	NA	Right	1.7	NO	NA	NA	NA	60	NA	NA	CCRCC	10.22	1:DECEASED
TCGA-CZ-5463-01	76	NA	M0	NX	Stage II	6th	T2	Renal Cell Carcinoma	Renal Clear Cell Carcinoma	NA	NA	NA	NA	0	NA	21.75	0:DiseaseFree	NA	NA	NA	NA	NA	2003-11-11	0.2084	G2	NA	Kidney Clear Cell Renal Carcinoma	No	No	C64.9	2021-03-10	C64.9	NA	YES	2007	NO	NA	Left	1.4	NO	NA	NA	NA	48	NA	NA	CCRCC	21.75	0:LIVING
TCGA-CZ-5464-01	69	NA	M1	NX	Stage IV	6th	T3b	Renal Cell Carcinoma	Renal Clear Cell Carcinoma	NA	NA	NA	NA	0	NA	69.91	0:DiseaseFree	NA	0	NA	NA	NA	2003-11-11	0.0919	G2	Low	Kidney Clear Cell Renal Carcinoma	No	No	C64.9	2021-03-10	C64.9	NA	YES	2007	NO	NA	Left	1.5	NO	NA	NA	NA	NA	NA	NA	CCRCC	69.91	0:LIVING
TCGA-CZ-5465-01	76	NA	M0	NX	Stage III	6th	T3b	Renal Cell Carcinoma	Renal Clear Cell Carcinoma	NA	NA	NA	NA	0	NA	NA	NA	NA	0	NA	NA	NA	2003-11-11	0.2859	G2	Low	Kidney Clear Cell Renal Carcinoma	No	No	C64.9	2021-03-10	C64.9	NA	YES	2007	NO	100	Left	1.8	NO	NA	NA	NA	116	NA	NA	CCRCC	84.23	1:DECEASED
TCGA-CZ-5466-01	67	NA	M0	NX	Stage III	6th	T3a	Renal Cell Carcinoma	Renal Clear Cell Carcinoma	NA	NA	NA	NA	0	NA	22.5	0:DiseaseFree	NA	0	NA	NA	NA	2003-11-11	0.202	G2	Low	Kidney Clear Cell Renal Carcinoma	No	No	C64.9	2021-03-10	C64.9	NA	YES	2007	NO	NA	Right	1.6	NO	NA	NA	NA	60	NA	NA	CCRCC	22.5	0:LIVING
TCGA-CZ-5467-01	86	NA	M0	N0	Stage III	NA	T3a	Renal Cell Carcinoma	Renal Clear Cell Carcinoma	NA	NA	NA	NA	0	NA	2.04	1:Recurred/Progressed	NA	NA	NA	NOT HISPANIC OR LATINO	NA	2003-11-11	0.1297	G4	Low	Kidney Clear Cell Renal Carcinoma	No	No	C64.9	2021-03-10	C64.9	NA	YES	2007	NO	NA	Right	1.7	YES	0	2	NA	47	NA	NA	CCRCC	2.4	1:DECEASED
TCGA-CZ-5468-01	84	NA	M1	NX	Stage IV	NA	T3b	Renal Cell Carcinoma	Renal Clear Cell Carcinoma	NA	NA	NA	NA	0	NA	NA	NA	NA	NA	NA	NOT HISPANIC OR LATINO	NA	2003-11-11	0.4641	G4	Low	Kidney Clear Cell Renal Carcinoma	No	No	C64.9	2021-03-10	C64.9	NA	YES	2007	NO	NA	Left	1.7	NO	NA	NA	NA	115	NA	NA	CCRCC	1.94	1:DECEASED
TCGA-CZ-5469-01	41	NA	M0	N0	Stage II	6th	T2	Renal Cell Carcinoma	Renal Clear Cell Carcinoma	NA	NA	NA	NA	0	NA	3.61	1:Recurred/Progressed	NA	0	NA	NOT HISPANIC OR LATINO	NA	2003-11-11	0.5894	G2	Low	Kidney Clear Cell Renal Carcinoma	No	No	C64.9	2021-03-10	C64.9	NA	YES	2007	NO	90	Left	1.8	YES	0	16	NA	43	NA	NA	CCRCC	31.08	1:DECEASED
TCGA-CZ-5470-01	72	NA	M0	N0	Stage II	NA	T2	Renal Cell Carcinoma	Renal Clear Cell Carcinoma	NA	NA	NA	NA	0	NA	12.68	0:DiseaseFree	NA	NA	NA	NA	NA	2003-11-11	0.1784	G3	Low	Kidney Clear Cell Renal Carcinoma	No	No	C64.9	2021-03-10	C64.9	NA	YES	2008	NO	NA	Left	1.6	YES	0	2	NA	43	NA	NA	CCRCC	12.68	0:LIVING
TCGA-CZ-5982-01	59	NA	M0	NX	Stage I	6th	T1a	Renal Cell Carcinoma	Renal Clear Cell Carcinoma	NA	NA	NA	NA	0	NA	80.12	0:DiseaseFree	NA	0	NA	NA	NA	3/22/11	0.063	G2	NA	Kidney Clear Cell Renal Carcinoma	No	No	C64.9	2021-03-10	C64.9	NA	YES	2005	NO	100	Left	1.2	NO	NA	NA	NA	40	NA	NA	CCRCC	80.12	0:LIVING
TCGA-CZ-5984-01	51	NA	M0	N0	Stage I	6th	T1b	Renal Cell Carcinoma	Renal Clear Cell Carcinoma	NA	NA	NA	NA	0	NA	67.9	0:DiseaseFree	NA	0	NA	NA	NA	2005-04-11	0.4976	G3	Low	Kidney Clear Cell Renal Carcinoma	No	No	C64.9	2021-03-10	C64.9	NA	YES	2005	NO	NA	Left	1.4	NO	NA	NA	NA	36	NA	NA	CCRCC	67.9	0:LIVING
TCGA-CZ-5985-01	58	NA	M0	N0	Stage II	6th	T2	Renal Cell Carcinoma	Renal Clear Cell Carcinoma	NA	NA	NA	NA	0	NA	65.6	0:DiseaseFree	NA	0	NA	NOT HISPANIC OR LATINO	NA	2005-04-11	0.2187	G2	Low	Kidney Clear Cell Renal Carcinoma	No	No	C64.9	2021-03-10	C64.9	NA	YES	2006	NO	NA	Right	1.8	YES	0	5	NA	52	NA	NA	CCRCC	65.6	0:LIVING
TCGA-CZ-5986-01	61	NA	M0	N0	Stage I	NA	T1	Renal Cell Carcinoma	Renal Clear Cell Carcinoma	NA	NA	NA	NA	0	NA	12.25	0:DiseaseFree	NA	0	NA	NA	NA	2005-04-11	0.1794	G3	Low	Kidney Clear Cell Renal Carcinoma	No	No	C64.9	2021-03-10	C64.9	NA	YES	2006	NO	NA	Left	1.5	YES	0	4	NA	50	NA	NA	CCRCC	12.25	0:LIVING
TCGA-CZ-5987-01	60	NA	M1	NX	Stage IV	6th	T3b	Renal Cell Carcinoma	Renal Clear Cell Carcinoma	NA	NA	NA	NA	0	NA	12.39	1:Recurred/Progressed	NA	NA	NA	NOT HISPANIC OR LATINO	NA	2005-04-11	0.2524	G2	Low	Kidney Clear Cell Renal Carcinoma	No	No	C64.9	2021-03-10	C64.9	NA	YES	2006	NO	NA	Right	1.5	NO	NA	NA	NA	47	NA	NA	CCRCC	14.62	1:DECEASED
TCGA-CZ-5988-01	38	NA	M0	N0	Stage I	NA	T1b	Renal Cell Carcinoma	Renal Clear Cell Carcinoma	NA	NA	NA	NA	0	NA	22.77	0:DiseaseFree	NA	0	NA	NA	NA	2005-04-11	0.1477	G2	Low	Kidney Clear Cell Renal Carcinoma	No	No	C64.9	2021-03-10	C64.9	NA	YES	2006	NO	NA	Right	1.5	NO	NA	NA	NA	34	NA	NA	CCRCC	22.77	0:LIVING
TCGA-CZ-5989-01	60	NA	M0	N0	Stage II	6th	T2	Renal Cell Carcinoma	Renal Clear Cell Carcinoma	NA	NA	NA	NA	0	NA	62.58	0:DiseaseFree	NA	0	NA	NOT HISPANIC OR LATINO	NA	2005-04-11	0.1323	G2	Low	Kidney Clear Cell Renal Carcinoma	No	No	C64.9	2021-03-10	C64.9	NA	YES	2006	NO	NA	Right	1.9	YES	0	1	NA	32	NA	NA	CCRCC	62.58	0:LIVING
TCGA-DV-5565-01	59	NA	M0	NX	Stage I	NA	T1a	Renal Cell Carcinoma	Renal Clear Cell Carcinoma	NA	NA	NA	NA	0	NA	43.66	0:DiseaseFree	NA	1	NA	NOT HISPANIC OR LATINO	NA	3/25/11	0.1872	G2	Normal	Kidney Clear Cell Renal Carcinoma	No	Yes	C64.9	2021-03-10	C64.9	Elevated	YES	2007	NO	90	Right	1.7	NO	NA	NA	NA	47	NA	NA	CCRCC	43.66	0:LIVING
TCGA-DV-5566-01	67	NA	M0	NX	Stage I	NA	T1a	Renal Cell Carcinoma	Renal Clear Cell Carcinoma	NA	NA	NA	NA	0	NA	45.93	0:DiseaseFree	NA	0	NA	NOT HISPANIC OR LATINO	NA	3/28/11	0.078	G2	Normal	Kidney Clear Cell Renal Carcinoma	No	Yes	C64.9	2021-03-10	C64.9	Normal	YES	2007	NO	100	Right	1	NO	NA	NA	NA	29	NA	NA	CCRCC	45.93	0:LIVING
TCGA-DV-5567-01	40	NA	M0	NX	Stage I	NA	T1a	Renal Cell Carcinoma	Renal Clear Cell Carcinoma	NA	NA	NA	NA	0	NA	65.83	1:Recurred/Progressed	NA	0	NA	NOT HISPANIC OR LATINO	NA	3/28/11	0.0003	G2	Low	Kidney Clear Cell Renal Carcinoma	No	Yes	C64.9	2021-03-10	C64.9	Normal	YES	2008	NO	100	Right	0.6	NO	NA	NA	NA	NA	NA	NA	CCRCC	65.83	0:LIVING
TCGA-DV-5568-01	26	NA	M0	NX	Stage I	NA	T1a	Renal Cell Carcinoma	Renal Clear Cell Carcinoma	NA	NA	NA	NA	0	NA	12.16	0:DiseaseFree	NA	0	NA	NOT HISPANIC OR LATINO	NA	3/29/11	0.1092	G2	Low	Kidney Clear Cell Renal Carcinoma	Yes	Yes	C64.9	2021-03-10	C64.9	Normal	YES	2009	NO	100	Right	1	NO	NA	NA	NA	11	NA	NA	CCRCC	12.16	0:LIVING
TCGA-DV-5569-01	29	NA	M0	NX	Stage I	NA	T1a	Renal Cell Carcinoma	Renal Clear Cell Carcinoma	NA	NA	NA	NA	0	NA	11.66	0:DiseaseFree	NA	0	NA	NOT HISPANIC OR LATINO	NA	3/28/11	0.0528	G2	Low	Kidney Clear Cell Renal Carcinoma	No	Yes	C64.9	2021-03-10	C64.9	Elevated	YES	2009	NO	100	Right	1.1	NO	NA	NA	NA	23	NA	NA	CCRCC	11.66	0:LIVING
TCGA-DV-5573-01	41	NA	M0	NX	Stage I	NA	T1a	Renal Cell Carcinoma	Renal Clear Cell Carcinoma	NA	NA	NA	NA	0	NA	37.12	0:DiseaseFree	NA	0	NA	NOT HISPANIC OR LATINO	NA	3/29/11	0.2081	G2	Low	Kidney Clear Cell Renal Carcinoma	Yes	Yes	C64.9	2021-03-10	C64.9	Normal	YES	2008	NO	100	Right	1.4	NO	NA	NA	NA	NA	NA	NA	CCRCC	37.12	0:LIVING
TCGA-DV-5574-01	37	NA	M0	NX	Stage I	NA	T1a	Renal Cell Carcinoma	Renal Clear Cell Carcinoma	NA	NA	NA	NA	0	NA	11.73	1:Recurred/Progressed	NA	0	NA	NOT HISPANIC OR LATINO	NA	3/24/11	0.0543	G2	Low	Kidney Clear Cell Renal Carcinoma	No	Yes	C64.9	2021-03-10	C64.9	Normal	YES	2008	NO	100	Right	1.5	NO	NA	NA	NA	31	NA	NA	CCRCC	66.23	0:LIVING
TCGA-DV-5575-01	52	NA	M0	NX	Stage I	NA	T1a	Renal Cell Carcinoma	Renal Clear Cell Carcinoma	NA	NA	NA	NA	0	NA	56.8	0:DiseaseFree	NA	0	NA	NOT HISPANIC OR LATINO	NA	3/28/11	0.0947	G2	Low	Kidney Clear Cell Renal Carcinoma	No	No	C64.9	2021-03-10	C64.9	Normal	YES	2007	NO	100	Left	2	NO	NA	NA	NA	39	NA	NA	CCRCC	56.8	0:LIVING
TCGA-DV-5576-01	55	NA	M0	NX	Stage I	NA	T1a	Renal Cell Carcinoma	Renal Clear Cell Carcinoma	NA	NA	NA	NA	0	NA	NA	NA	NA	0	NA	NOT HISPANIC OR LATINO	NA	3/30/11	0.0487	G2	Low	Kidney Clear Cell Renal Carcinoma	No	Yes	C64.9	2021-03-10	C64.9	Normal	YES	2008	NO	100	Left	1.3	NO	NA	NA	NA	34	NA	NA	CCRCC	23.88	1:DECEASED
TCGA-DV-A4VX-01	59	M1	MX	N0	Stage IV	6th	T3b	Renal Cell Carcinoma	Renal Clear Cell Carcinoma	NA	NA	NA	1704	0	NA	NA	NA	NA	1	NA	NOT HISPANIC OR LATINO	NA	5/20/14	0.4513	G4	Low	Kidney Clear Cell Renal Carcinoma	No	No	C64.9	2021-03-10	C64.9	Elevated	YES	2008	NO	80	Right	NA	YES	0	25	NA	NA	NA	TRUE	CCRCC	53.42	1:DECEASED
TCGA-DV-A4VZ-01	53	MX	MX	NX	Stage I	6th	T1a	Renal Cell Carcinoma	Renal Clear Cell Carcinoma	NA	NA	NA	1816	0	NA	11.99	0:DiseaseFree	NA	1	NA	NOT HISPANIC OR LATINO	NA	5/20/14	0.0001	G2	Normal	Kidney Clear Cell Renal Carcinoma	No	No	C64.9	2021-03-10	C64.9	Normal	YES	2007	NO	90	Right	NA	NO	NA	NA	NA	NA	NO	TRUE	CCRCC	11.99	0:LIVING
TCGA-DV-A4W0-01	55	M0	MX	NX	Stage I	6th	T1b	Renal Cell Carcinoma	Renal Clear Cell Carcinoma	NA	NA	NA	1681	0	NA	65.97	1:Recurred/Progressed	NA	1	NA	NOT HISPANIC OR LATINO	NA	2012-02-13	0.1593	G3	Normal	Kidney Clear Cell Renal Carcinoma	No	Yes, History of Synchronous/Bilateral Malignancy	C64.9	2021-03-10	C64.9	Normal	YES	2008	NO	90	Left	NA	NO	NA	NA	NA	NA	YES	TRUE	CCRCC	81.14	0:LIVING
TCGA-DV-A4W0-05	55	M0	MX	NX	Stage I	6th	T1b	Renal Cell Carcinoma	Renal Clear Cell Carcinoma	NA	NA	NA	NA	0	NA	65.97	1:Recurred/Progressed	NA	1	NA	NOT HISPANIC OR LATINO	NA	2012-02-13	0	G3	Normal	Kidney Clear Cell Renal Carcinoma	No	Yes, History of Synchronous/Bilateral Malignancy	C64.9	2021-03-10	C64.9	Normal	YES	2008	NA	90	Left	NA	NO	NA	NA	NA	NA	YES	NA	CCRCC	81.14	0:LIVING
TCGA-EU-5904-01	47	NA	M0	NX	Stage I	6th	T1	Renal Cell Carcinoma	Renal Clear Cell Carcinoma	NA	NA	NA	NA	0	NA	18.1	0:DiseaseFree	NA	1	NA	NA	NA	5/23/11	0.0438	G1	Normal	Kidney Clear Cell Renal Carcinoma	No	No	C64.9	2021-03-10	C64.9	NA	YES	2009	NO	90	Right	1.5	NO	NA	NA	NA	37	NA	NA	CCRCC	18.1	0:LIVING
TCGA-EU-5905-01	67	NA	M0	NX	Stage I	7th	T1	Renal Cell Carcinoma	Renal Clear Cell Carcinoma	NA	NA	NA	NA	0	NA	3.91	0:DiseaseFree	NA	1	NA	NA	NA	5/19/11	0.6818	G3	Elevated	Kidney Clear Cell Renal Carcinoma	No	No	C64.9	2021-03-10	C64.9	NA	YES	2010	NO	90	Right	2.4	NO	NA	NA	NA	56	NA	NA	CCRCC	3.91	0:LIVING
TCGA-EU-5906-01	55	NA	M0	NX	Stage I	7th	T1b	Renal Cell Carcinoma	Renal Clear Cell Carcinoma	NA	NA	NA	NA	0	NA	6.77	0:DiseaseFree	NA	NA	NA	NOT HISPANIC OR LATINO	NA	5/23/11	0.0472	G2	Normal	Kidney Clear Cell Renal Carcinoma	No	No	C64.9	2021-03-10	C64.9	NA	YES	2010	NO	NA	Left	1.3	NO	NA	NA	NA	51	NA	NA	CCRCC	6.77	0:LIVING
TCGA-EU-5907-01	81	NA	M0	NX	Stage III	7th	T3a	Renal Cell Carcinoma	Renal Clear Cell Carcinoma	NA	NA	NA	NA	0	NA	4.17	0:DiseaseFree	NA	1	NA	NOT HISPANIC OR LATINO	NA	5/20/11	0.2854	G3	Normal	Kidney Clear Cell Renal Carcinoma	No	No	C64.9	2021-03-10	C64.9	NA	YES	2010	NO	90	Right	2	NO	NA	NA	NA	43	NA	NA	CCRCC	4.17	0:LIVING
TCGA-G6-A5PC-01	54	M1	M1	N0	Stage IV	7th	T1b	Renal Cell Carcinoma	Renal Clear Cell Carcinoma	NA	NA	NA	295	0	NA	NA	NA	NA	1	NA	NOT HISPANIC OR LATINO	NA	6/25/13	0.1304	G4	Normal	Kidney Clear Cell Renal Carcinoma	No	No	C64.9	2021-03-10	C64.9	Normal	YES	2012	NO	NA	Left	NA	YES	0	1	NA	NA	NO	FALSE	CCRCC	7.95	1:DECEASED
TCGA-G6-A8L6-01	55	M1	MX	NX	Stage IV	7th	T2a	Renal Cell Carcinoma	Renal Clear Cell Carcinoma	NA	NA	NA	240	0	NA	9.99	1:Recurred/Progressed	NA	0	NA	NOT HISPANIC OR LATINO	NA	2004-03-14	0.0294	G3	Normal	Kidney Clear Cell Renal Carcinoma	No	No	C64.9	2021-03-10	C64.9	NA	YES	2013	NO	90	Left	NA	NO	NA	NA	NA	NA	NO	TRUE	CCRCC	10.28	1:DECEASED
TCGA-G6-A8L7-01	81	MX	MX	N0	Stage I	6th	T1b	Renal Cell Carcinoma	Renal Clear Cell Carcinoma	NA	NA	NA	1797	0	NA	70.07	0:DiseaseFree	NA	1	NA	NOT HISPANIC OR LATINO	NA	2004-03-14	0.2636	G3	Low	Kidney Clear Cell Renal Carcinoma	No	Yes, History of Prior Malignancy	C64.9	2021-03-10	C64.9	NA	YES	2008	NO	80	Right	NA	YES	0	2	NA	NA	NO	TRUE	CCRCC	70.07	0:LIVING
TCGA-G6-A8L8-01	62	MX	MX	NX	Stage I	6th	T1b	Renal Cell Carcinoma	Renal Clear Cell Carcinoma	NA	NA	NA	1874	0	NA	NA	NA	NA	2	NA	NOT HISPANIC OR LATINO	NA	2004-03-14	0.188	G3	Low	Kidney Clear Cell Renal Carcinoma	No	No	C64.9	2021-03-10	C64.9	NA	YES	2008	NO	60	Right	NA	NO	NA	NA	NA	NA	NO	TRUE	CCRCC	35.84	1:DECEASED
TCGA-GK-A6C7-01	76	NA	MX	NX	Stage I	7th	T1a	Renal Cell Carcinoma	Renal Clear Cell Carcinoma	NA	NA	NA	141	0	NA	2	0:DiseaseFree	NA	NA	NA	NOT HISPANIC OR LATINO	NA	11/26/13	0.1292	NA	Low	Kidney Clear Cell Renal Carcinoma	No	No	C64.9	2021-03-12	C64.9	NA	YES	2012	NO	NA	Right	NA	NO	NA	NA	NA	NA	NO	FALSE	CCRCC	2	0:LIVING
TCGA-MM-A563-01	41	MX	MX	NX	NA	7th	T3	Renal Cell Carcinoma	Renal Clear Cell Carcinoma	NA	NA	NA	137	0	NA	19.42	0:DiseaseFree	NA	NA	NA	NOT HISPANIC OR LATINO	NA	6/14/13	0.2177	G2	Normal	Kidney Clear Cell Renal Carcinoma	No	No	C64.9	2021-03-10	C64.9	NA	YES	2012	NO	NA	Left	NA	NO	NA	NA	NA	NA	NO	TRUE	CCRCC	19.42	0:LIVING
TCGA-MM-A564-01	68	MX	MX	NX	Stage II	7th	T2a	Renal Cell Carcinoma	Renal Clear Cell Carcinoma	NA	NA	NA	173	0	NA	19.94	0:DiseaseFree	NA	NA	NA	NOT HISPANIC OR LATINO	NA	6/14/13	0.1992	G2	Elevated	Kidney Clear Cell Renal Carcinoma	No	No	C64.9	2021-03-10	C64.9	NA	YES	2012	NO	NA	Right	NA	NO	NA	NA	NA	NA	NO	TRUE	CCRCC	19.94	0:LIVING
TCGA-MM-A84U-01	58	MX	MX	NX	Stage I	7th	T1a	Renal Cell Carcinoma	Renal Clear Cell Carcinoma	NA	NA	NA	178	0	NA	23	0:DiseaseFree	NA	NA	NA	NOT HISPANIC OR LATINO	NA	1/14/14	0.1853	G2	Normal	Kidney Clear Cell Renal Carcinoma	No	Yes, History of Synchronous/Bilateral Malignancy	C64.9	2021-03-10	C64.9	NA	YES	2013	NO	NA	Bilateral	NA	NO	NA	NA	NA	NA	NO	TRUE	CCRCC	23	0:LIVING
TCGA-MW-A4EC-01	72	NA	MX	NX	Stage I	7th	T1a	Renal Cell Carcinoma	Renal Clear Cell Carcinoma	NA	NA	NA	190	0	NA	16.36	0:DiseaseFree	NA	0	NA	HISPANIC OR LATINO	NA	2003-06-13	0.1407	G2	Low	Kidney Clear Cell Renal Carcinoma	No	No	C64.9	2021-03-12	C64.9	NA	YES	2012	NO	NA	Right	NA	NO	NA	NA	NA	NA	NO	TRUE	CCRCC	16.36	0:LIVING
TCGA-T7-A92I-01	47	MX	MX	NX	Stage I	7th	T1a	Renal Cell Carcinoma	Renal Clear Cell Carcinoma	NA	NA	NA	112	0	NA	11.7	0:DiseaseFree	NA	0	NA	NOT HISPANIC OR LATINO	NA	12/30/14	0.0504	G1	Normal	Kidney Clear Cell Renal Carcinoma	No	No	C64.9	2021-03-10	C64.9	NA	YES	2013	NO	100	Right	NA	NO	NA	NA	NA	NA	NO	FALSE	CCRCC	11.7	0:LIVING
[truncated: 37 more columns]
