# Supplementary material for: The SIRT7-mediated deacetylation of CHD1L amplifies HIF-2α-dependent signal that drives renal cell carcinoma progression and sunitinib resistance
Source: Cell Biosci. 2023 Sep 10;13:166. doi: 10.1186/s13578-023-01113-4 (PMC10493023; doi:10.1186/s13578-023-01113-4)
Supplement: Supplementary file 4 — Additional file 4: Table S2. Correlation analysis of CHD1L-related genes based on TCGA-KIRC dataset. [file 13578_2023_1113_MOESM4_ESM.xls]

## Sheet: EWOWgVQum
Table S2. Correlation analysis of CHD1L-related genes based on TCGA-KIRC dataset.
Genes	PearsonCC
PRKAB2	0.6
TRIO	0.54
VEGFA	0.53
RASA3	0.5
SLC5A6	0.5
ANGPTL4	0.5
FCN3	0.49
DHX32	0.49
LOX	0.49
IPO9	0.48
EPO	0.48
RPS6KC1	0.48
NDNF	0.47
TPO	0.47
C1orf131	0.47
PIP5K1A	0.47
MSTO1	0.46
GORAB	0.46
MME	0.45
DEDD	0.45
PI4KB	0.45
C8orf42	0.45
WDR26	0.45
EPRS	0.45
CASS4	0.45
INTS7	0.44
TAF1A	0.44
AKAP8	0.44
SHC1	0.44
SCYL3	0.44
C1orf107	0.43
ADAR	0.43
PIAS3	0.43
SNX25	0.43
PRCC	0.43
COPA	0.43
ISG20L2	0.43
SRCIN1	0.43
PPPDE1	0.43
ARNT	0.43
UBAP2L	0.43
B4GALT3	0.43
FAM13A	0.42
ZCCHC2	0.42
SDCCAG8	0.42
WDFY2	0.42
RFWD2	0.42
RUSC1	0.42
TAF5L	0.42
RRP1B	0.42
PHF21A	0.42
C1orf96	0.41
MORC2	0.41
ZNF678	0.41
FADS1	0.41
RBM28	0.41
PARP1	0.41
CDC42SE1	0.41
KDM5B	0.41
RHOU	0.41
INTS3	0.41
UBE2Q1	0.41
TTC13	0.41
DAP3	0.41
GPATCH2	0.41
SUPT7L	0.41
MSH6	0.41
HPS4	0.41
SAP30	0.41
NAT10	0.4
HMGXB4	0.4
TPR	0.4
POLR2D	0.4
IGFBP1	0.4
UCK2	0.4
BUB1	0.4
CDC7	0.4
DOCK5	0.4
GNPAT	0.4
POLR3C	0.4
TMEM131	0.4
ACBD3	0.4
C1orf112	0.4
AHCTF1	0.4
LRRFIP1	0.4
ATP2B4	0.4
CABYR	0.4
C3orf64	0.4
SEPT9	0.4
MRPL9	0.4
PCYOX1L	0.4
METTL13	0.4
FIP1L1	0.4
ZBED4	0.4
SEC24D	0.4
BCL9L	0.4
NRBP1	0.4
OTUD7B	0.4
BMS1	0.4
BEST1	0.4
LGALS8	0.4
TDP1	0.39
CCDC88A	0.39
IFI16	0.39
RBM34	0.39
ILF2	0.39
UBQLN4	0.39
ZNF286A	0.39
PGBD3	0.39
KIFAP3	0.39
MID1	0.39
GART	0.39
POGZ	0.39
VAMP4	0.39
TIPRL	0.39
YEATS2	0.39
SCAI	0.39
CAD	0.39
C15orf41	0.39
SETDB1	0.39
NUP133	0.39
DNAJB6	0.39
ARHGEF11	0.39
MCM3AP	0.39
MTR	0.39
GPATCH4	0.39
CALU	0.39
MIA3	0.39
NRD1	0.39
TET3	0.39
CEP170	0.39
C1orf216	0.39
R3HDM1	0.39
TP53BP2	0.39
APLP1	0.39
SLC15A1	0.39
CENPL	0.38
SLC4A1AP	0.38
SERPINB9	0.38
TTC27	0.38
RNASEH1	0.38
CSGALNACT2	0.38
RRM1	0.38
TRAM2	0.38
RNMT	0.38
SLC7A2	0.38
GTPBP4	0.38
TNFRSF10B	0.38
ZC3H11A	0.38
USP3	0.38
C2orf44	0.38
TTC3	0.38
CLASP1	0.38
KIRREL	0.38
ZNF512	0.38
RBM8A	0.38
CAMSAP1L1	0.38
MLLT11	0.38
RRP15	0.38
ZNF643	0.38
NOL10	0.38
PKNOX1	0.38
ZNF239	0.38
NSMAF	0.38
DOCK7	0.38
PIPSL	0.38
ERCC6	0.38
ANGEL2	0.38
C15orf48	0.38
ZNF673	0.38
PAPSS2	0.38
PHTF1	0.38
VPS45	0.38
IARS2	0.38
ERICH1	0.37
URB1	0.37
RQCD1	0.37
FMO5	0.37
WDR76	0.37
ACOT9	0.37
SMG7	0.37
GLT25D1	0.37
DENND4B	0.37
B3GALNT2	0.37
CHEK2	0.37
WDR3	0.37
WDR75	0.37
DCLRE1B	0.37
SERINC5	0.37
NAV1	0.37
RFX7	0.37
LRRC37B2	0.37
PHF8	0.37
ACBD6	0.37
STXBP5	0.37
TMEM86B	0.37
DENND5A	0.37
JMJD6	0.37
BAZ1B	0.37
TPM3	0.37
RFFL	0.37
CHEK1	0.37
TAF1	0.37
RAD51L3	0.37
RAB3GAP2	0.37
AMMECR1L	0.37
RNF24	0.37
DDX59	0.37
FBXO28	0.37
SLC16A1	0.37
ERCC3	0.37
NCSTN	0.37
UBE2O	0.37
PDIA6	0.37
ZNF496	0.37
STT3A	0.37
ABL2	0.37
INTS8	0.37
POGK	0.37
EFTUD1	0.37
KPNB1	0.37
C1orf55	0.37
ANAPC1	0.37
UTP6	0.37
HSPA12A	0.37
MRPS14	0.37
LPGAT1	0.37
SRGAP2	0.37
RNF115	0.37
JOSD1	0.37
TADA1	0.37
SEC23A	0.37
C19orf57	0.37
HEATR3	0.37
PTP4A2	0.36
SMC6	0.36
ZNF146	0.36
FAM20B	0.36
KLHL20	0.36
ARHGAP11B	0.36
HUWE1	0.36
TSR1	0.36
PGBD2	0.36
CDC5L	0.36
ADIPOR1	0.36
ZNF746	0.36
NUP205	0.36
MAST2	0.36
KIAA0406	0.36
SPATS2	0.36
MED14	0.36
NOP58	0.36
SF3A3	0.36
HIST1H4H	0.36
KLHL12	0.36
GALNT2	0.36
FEM1C	0.36
GON4L	0.36
ARHGEF2	0.36
THUMPD2	0.36
FAM114A1	0.36
POLR2B	0.36
HLCS	0.36
DEGS1	0.36
SLC41A1	0.36
BLZF1	0.36
PMS1	0.36
CTPS2	0.36
FBXO45	0.36
UCHL5	0.36
DCAF8	0.36
SFRS1	0.36
RPIA	0.36
NAA25	0.36
ATXN10	0.36
SRP72	0.36
KDM2A	0.36
ZNF70	0.36
ALPK1	0.36
VPS26B	0.36
CHML	0.36
SKP2	0.36
BCL9	0.36
AP4B1	0.36
CXorf57	0.36
CCDC15	0.36
SAE1	0.36
ANP32E	0.36
PDE4C	0.36
FAM104A	0.36
SERPINB8	0.36
CPSF6	0.36
KCMF1	0.36
ATP8B2	0.36
EDC3	0.36
DHX33	0.36
C1orf77	0.36
ATF6	0.36
CNST	0.36
CEP350	0.35
TMEM218	0.35
HELZ	0.35
KDM2B	0.35
ZMYM3	0.35
SAP130	0.35
DHX57	0.35
CKAP5	0.35
HYOU1	0.35
HNRNPR	0.35
ZNF565	0.35
KIAA1841	0.35
RABIF	0.35
BAT2L2	0.35
ASXL1	0.35
WDR43	0.35
GABPB1	0.35
USP34	0.35
NCAM1	0.35
TXLNG	0.35
PIGM	0.35
APAF1	0.35
CCDC111	0.35
PAICS	0.35
TOR1AIP2	0.35
LYSMD1	0.35
CLCC1	0.35
ZNF280C	0.35
RCOR1	0.35
C1orf124	0.35
SENP1	0.35
ZNF281	0.35
NSL1	0.35
PMEPA1	0.35
TDRKH	0.35
PSRC1	0.35
ITGA10	0.35
MAP3K12	0.35
C13orf34	0.35
FLVCR2	0.35
ZNF318	0.35
UBR5	0.35
TCEB3	0.35
PRPF40A	0.35
MOV10	0.35
MAPK6	0.35
SNX27	0.35
EDEM1	0.35
PHF20L1	0.35
E2F6	0.35
NUP62	0.35
IWS1	0.35
LRIG2	0.35
INCENP	0.35
YME1L1	0.35
SON	0.35
TIPIN	0.35
RBM9	0.35
TOR1AIP1	0.35
LIX1L	0.35
EDEM3	0.35
CENPO	0.35
XPNPEP1	0.35
USP48	0.35
WHSC1L1	0.35
C18orf45	0.35
CDK2	0.35
ZMYM4	0.35
DDHD1	0.35
FAM40A	0.35
SETD5	0.35
NME7	0.35
MLLT10	0.35
TBC1D25	0.35
MCM6	0.35
CSRNP2	0.35
VSIG10L	0.35
FAM189B	0.35
NOP14	0.35
SLC39A1	0.35
TAF2	0.35
GBF1	0.35
PDCD11	0.35
KIAA1310	0.35
CCNY	0.34
TTLL4	0.34
LOC493754	0.34
LOC154761	0.34
ATAD2B	0.34
GPCPD1	0.34
NUP50	0.34
GTF3C2	0.34
WDR47	0.34
KCTD20	0.34
ARHGEF6	0.34
KCTD7	0.34
AP4E1	0.34
NBPF15	0.34
TOP3A	0.34
GOLGA3	0.34
CP110	0.34
KIAA0586	0.34
ASH1L	0.34
DPY19L3	0.34
PDIA3P	0.34
SEMA4F	0.34
POLD3	0.34
DONSON	0.34
TUG1	0.34
COIL	0.34
TP53BP1	0.34
ANXA5	0.34
PLDN	0.34
MSH2	0.34
ETV6	0.34
HIPK1	0.34
GSTCD	0.34
SH3PXD2A	0.34
CEP164	0.34
ZC3H8	0.34
IFNAR2	0.34
SUPT5H	0.34
TBC1D2B	0.34
NEK1	0.34
C12orf24	0.34
C1orf52	0.34
PPAT	0.34
ARIH1	0.34
NCAPD3	0.34
TMEM79	0.34
SNAP29	0.34
CDC27	0.34
KIAA0146	0.34
GORASP2	0.34
PANX1	0.34
UGGT1	0.34
C10orf88	0.34
LARP4B	0.34
TULP3	0.34
FAM55C	0.34
XPO5	0.34
PNPT1	0.34
PWP2	0.34
RPRD1B	0.34
EXOC1	0.34
WDR92	0.34
POLR1B	0.34
SMARCAD1	0.34
ZSCAN29	0.34
LOC200030	0.34
CDC73	0.34
ANAPC5	0.34
RHBDL2	0.34
SFRS7	0.34
ARID4B	0.34
DPAGT1	0.34
HMG20A	0.34
SP3	0.34
GOSR2	0.34
VPS54	0.34
KIAA0427	0.34
DCAF17	0.34
MAP1D	0.34
ZC3HAV1	0.34
RBM12B	0.34
CES8	0.34
SFRS15	0.34
ZEB2	0.34
LOC387647	0.34
RBBP5	0.34
PGM3	0.34
DNAJC10	0.34
THRAP3	0.34
RBM17	0.34
WHSC1	0.34
C1orf58	0.34
POLR3A	0.34
NDEL1	0.34
HDLBP	0.34
MSL3	0.34
MED8	0.34
TRIM37	0.34
NOP56	0.34
GPN1	0.34
MAP2K1	0.34
SYTL3	0.34
RBL1	0.34
EP400	0.34
WDR12	0.34
ALS2	0.34
EIF2B4	0.34
MPHOSPH10	0.34
NUPL1	0.34
ILF3	0.34
MTPAP	0.34
NOLC1	0.34
FANCE	0.34
GATAD2B	0.34
ADRBK2	0.34
SLC10A7	0.33
CHD8	0.33
RNF4	0.33
ITSN1	0.33
BTBD10	0.33
TBCCD1	0.33
CCT3	0.33
PANK2	0.33
SENP5	0.33
SMAD3	0.33
DDX26B	0.33
MPZL1	0.33
TNKS	0.33
RBM12	0.33
USP31	0.33
EIF2S2	0.33
CRKL	0.33
MESDC2	0.33
VPS37A	0.33
ATF2	0.33
MIPOL1	0.33
RAD51L1	0.33
AASDH	0.33
FOXJ2	0.33
RNASEN	0.33
PSME4	0.33
PDS5A	0.33
UTP11L	0.33
LOC642852	0.33
PCSK6	0.33
SUPT16H	0.33
C4orf41	0.33
INTS2	0.33
UPF3B	0.33
KCTD3	0.33
NUFIP2	0.33
DIAPH2	0.33
PDCD7	0.33
KHSRP	0.33
DPYSL3	0.33
YWHAQ	0.33
TRIP12	0.33
DHX15	0.33
ASAP1	0.33
VEZT	0.33
TARBP1	0.33
PSMD4	0.33
CCDC55	0.33
YARS	0.33
S100PBP	0.33
GOLPH3L	0.33
STX2	0.33
GRIPAP1	0.33
SEC22B	0.33
STK11IP	0.33
KLHDC5	0.33
TTC17	0.33
HIVEP3	0.33
SMYD3	0.33
C2orf86	0.33
DDX18	0.33
PSMD12	0.33
SRRD	0.33
PAPD7	0.33
HEATR6	0.33
TLK2	0.33
DDX20	0.33
SLC39A14	0.33
N4BP2	0.33
ZNF609	0.33
ENAH	0.33
POLA1	0.33
SRP68	0.33
USP21	0.33
APH1A	0.33
LRRC59	0.33
NUP155	0.33
CERK	0.33
ME2	0.33
RNF160	0.33
ZBTB25	0.33
ARHGAP19	0.33
GLI3	0.33
UGDH	0.33
SRPK2	0.33
DYRK1A	0.33
SART3	0.33
NBPF9	0.33
PCNT	0.33
USP32	0.33
TRMT6	0.33
CAPN2	0.33
RAB4A	0.33
GNB1	0.33
ADSS	0.33
HNRNPU	0.33
OSMR	0.33
FAM102B	0.33
MASTL	0.33
SMEK1	0.33
STIL	0.33
MED1	0.33
CHD4	0.33
EFNA3	0.33
STC2	0.33
SYNGAP1	0.33
CELF1	0.33
TIMM17A	0.33
BARD1	0.33
PID1	0.33
SRD5A3	0.33
P4HA1	0.33
ADAM17	0.33
POLR3GL	0.33
MLXIP	0.33
FLVCR1	0.33
C2orf27A	0.33
DDX42	0.33
ZNF761	0.33
ZNF45	0.33
C22orf30	0.33
TROVE2	0.33
ELMO2	0.32
UPF3A	0.32
EHBP1L1	0.32
ALS2CR4	0.32
DDX50	0.32
USP15	0.32
PPP2R2A	0.32
ZNF532	0.32
NONO	0.32
HDAC1	0.32
RPN2	0.32
PDK3	0.32
TAF4B	0.32
PELO	0.32
PAG1	0.32
EFTUD2	0.32
LLGL1	0.32
EXOC8	0.32
ZNF642	0.32
ZNF766	0.32
CEP76	0.32
NGLY1	0.32
DDX60L	0.32
MAP4K4	0.32
APLF	0.32
PHTF2	0.32
PCGF3	0.32
BBS7	0.32
KDM5A	0.32
ANKRD17	0.32
SMCHD1	0.32
PHC1	0.32
USP46	0.32
VPS72	0.32
ARCN1	0.32
INO80	0.32
PLCB3	0.32
MRE11A	0.32
CKS1B	0.32
BPTF	0.32
SSH1	0.32
ELOVL6	0.32
ZNF398	0.32
ZFP161	0.32
ZNF623	0.32
AGTPBP1	0.32
PTPN2	0.32
HEATR5B	0.32
DUSP18	0.32
DOPEY2	0.32
NOTCH2	0.32
CHD2	0.32
MIS12	0.32
CCNF	0.32
GNAI3	0.32
TRAF3	0.32
SFRS13A	0.32
ABCE1	0.32
MAP4K5	0.32
USP37	0.32
TIGD7	0.32
TDG	0.32
ABCB10	0.32
POLR3D	0.32
DCAF5	0.32
C1orf27	0.32
SSRP1	0.32
RBM26	0.32
CCNK	0.32
FAM178A	0.32
GPR180	0.32
RAB3GAP1	0.32
ZW10	0.32
COG2	0.32
GDAP1	0.32
UTP14A	0.32
UFC1	0.32
SNAP47	0.32
PSMD7	0.32
ALKBH8	0.32
ADAM15	0.32
CYP2R1	0.32
HAUS2	0.32
VRK2	0.32
ZBTB41	0.32
TRIM16	0.32
ETV3	0.32
ZMYM2	0.32
ACTR3	0.32
RNF103	0.32
NLGN2	0.32
STAT3	0.32
WDR4	0.32
VPS8	0.32
SMG5	0.32
PSMD1	0.32
GTF2H3	0.32
POM121	0.32
SLC7A6	0.32
MFSD11	0.32
ZNF7	0.32
XPOT	0.32
ANO8	0.32
ADNP2	0.32
EYA2	0.32
KDM5C	0.32
TSEN15	0.32
PAXIP1	0.32
LOC651250	0.32
NSF	0.32
UBA6	0.32
ZFYVE26	0.32
CUL4A	0.32
LIG3	0.32
DPY19L1	0.32
USP14	0.32
C17orf85	0.32
ZNF227	0.32
MAK16	0.32
TFE3	0.32
SLC30A1	0.32
TUBGCP4	0.32
CNOT3	0.32
SAMD4B	0.32
DARS2	0.32
GINS3	0.32
EXT2	0.32
PRTFDC1	0.32
OLFM1	0.32
KIAA1217	0.32
MORC3	0.32
PEX13	0.32
DHX9	0.32
ZBTB37	0.32
ENTPD4	0.32
EIF2AK4	0.32
QSER1	0.32
RLIM	0.32
RNF19A	0.32
ECD	0.32
TMEM39A	0.32
ABI2	0.32
LRRC42	0.32
DSTYK	0.32
USP18	0.32
C10orf119	0.32
NUCKS1	0.32
LEO1	0.32
UBFD1	0.32
ADPGK	0.32
ZNF207	0.32
KHNYN	0.32
ZNF202	0.32
PRKD3	0.32
TXLNA	0.32
NPEPPS	0.32
MAP3K2	0.32
SLC30A6	0.32
TMCO1	0.32
CADM1	0.32
EWSR1	0.32
TMTC4	0.32
ZNF828	0.32
FLNA	0.32
EIF2C4	0.32
LMAN1	0.31
RNF216L	0.31
TMEM180	0.31
PHF20	0.31
ZNF687	0.31
CENPJ	0.31
C19orf2	0.31
GPATCH8	0.31
BIRC6	0.31
EPC2	0.31
MBTPS2	0.31
TUBGCP5	0.31
LAPTM4B	0.31
TRIM5	0.31
ARID1A	0.31
CDK12	0.31
MTF1	0.31
ZNF397OS	0.31
PELI1	0.31
ATL3	0.31
IQGAP1	0.31
WRN	0.31
DSN1	0.31
HDGF	0.31
MTMR3	0.31
ZNHIT6	0.31
TMCO3	0.31
GTF3C3	0.31
TMEM87B	0.31
FUBP1	0.31
DNMT3A	0.31
NUP107	0.31
GCN1L1	0.31
CD3EAP	0.31
METTL8	0.31
ASCC3	0.31
ARID3A	0.31
ZNF343	0.31
PARP6	0.31
SS18	0.31
DUSP5P	0.31
CKAP2	0.31
HK2	0.31
MICAL3	0.31
DTL	0.31
PRDM15	0.31
TRPC4AP	0.31
PARD3	0.31
RNF169	0.31
MSL1	0.31
SRPK1	0.31
EIF4G3	0.31
SLFN12	0.31
ATF7	0.31
ELK4	0.31
GRAMD1B	0.31
ALMS1	0.31
ZNF22	0.31
ZNF225	0.31
KIF11	0.31
USP16	0.31
SGIP1	0.31
RUNX1	0.31
NAA16	0.31
TSPYL2	0.31
PARP2	0.31
GNL3L	0.31
HNRNPF	0.31
CIC	0.31
DCUN1D4	0.31
XPO1	0.31
SF3B1	0.31
RABEP1	0.31
ZNF587	0.31
HPS5	0.31
TMEM48	0.31
ZNF324B	0.31
PDIA4	0.31
ATAD5	0.31
KIF3C	0.31
ANKRD36B	0.31
UBXN4	0.31
ZNF41	0.31
POFUT2	0.31
ZWINT	0.31
C1orf9	0.31
CNTROB	0.31
ZNF548	0.31
KIDINS220	0.31
RBM45	0.31
UBE2Z	0.31
CFLAR	0.31
WDR37	0.31
GNA12	0.31
PIGC	0.31
ARHGAP11A	0.31
CEP135	0.31
GABPB2	0.31
MEF2A	0.31
MORF4L2	0.31
TRERF1	0.31
EPC1	0.31
RPRD2	0.31
SNAPIN	0.31
ZNF558	0.31
NUP98	0.31
DVL3	0.31
RAI1	0.31
ZKSCAN5	0.31
ZNF584	0.31
HAUS5	0.31
IFT81	0.31
PLEKHA8	0.31
C18orf54	0.31
SMARCAL1	0.31
C10orf25	0.31
KIAA0090	0.31
C2CD3	0.31
CCDC41	0.31
KIN	0.31
POLR3G	0.31
NIPA2	0.31
DAAM2	0.31
NDE1	0.31
C1orf183	0.31
UBN1	0.31
AFAP1	0.31
TARS2	0.31
FCF1	0.31
KIAA1377	0.31
TARDBP	0.31
ADNP	0.31
TUBGCP3	0.31
FAM115C	0.31
TTF2	0.31
ZCCHC4	0.31
ZRANB3	0.31
DEM1	0.31
SAMD8	0.31
CAP1	0.31
MADD	0.31
SEC24C	0.31
PIGN	0.31
RAB13	0.31
PHF14	0.31
CDC123	0.31
ZNF592	0.31
ZNF200	0.31
PIKFYVE	0.31
CAND1	0.31
PDIA3	0.31
C12orf4	0.31
MED12	0.31
C9orf25	0.31
TNRC6B	0.31
HNRNPA2B1	0.31
PPP3R1	0.31
CCNJ	0.31
C1QTNF6	0.31
C11orf45	0.31
CSNK1G1	0.31
CKAP4	0.31
PTPDC1	0.31
CCDC50	0.31
ARMCX5	0.31
USP9X	0.31
MCHR1	0.31
TMEM194B	0.31
ARPC2	0.31
RGPD4	0.31
SLC11A2	0.31
WDHD1	0.31
WDR41	0.31
YAP1	0.31
MED13L	0.31
CARD8	0.31
PSMD11	0.31
KIAA1429	0.31
GOLGA7B	0.31
TNPO1	0.31
FTSJD2	0.31
RPAP2	0.31
ZBTB7B	0.31
KIAA1432	0.31
USP39	0.31
BTAF1	0.31
MTA2	0.31
C15orf29	0.31
ZNF630	0.31
C10orf10	0.31
PLK4	0.31
CXorf38	0.31
INSIG2	0.31
SASS6	0.31
FANCI	0.31
PTPRO	0.31
ULK2	0.31
HNRNPL	0.31
USP1	0.31
CEP250	0.31
MNS1	0.31
SDAD1	0.31
MKNK1	0.31
RAD18	0.31
MARK3	0.31
NOL11	0.31
PJA1	0.31
ERLIN1	0.31
RUFY2	0.31
EXOC6B	0.31
NRIP1	0.31
CASC3	0.31
CNNM4	0.31
MTBP	0.31
EIF2AK3	0.31
ODF2	0.31
DNMT1	0.31
NIN	0.31
USF1	0.31
GGNBP2	0.31
CUL2	0.31
RAB27A	0.31
SGOL2	0.31
SNRNP40	0.31
ZNF562	0.31
CIAO1	0.3
CRELD2	0.3
CHFR	0.3
C19orf55	0.3
FUT4	0.3
TNKS2	0.3
PLRG1	0.3
RPAP1	0.3
CREB1	0.3
ZHX2	0.3
SEPT2	0.3
ATXN7L3	0.3
RNF111	0.3
DDX21	0.3
RGPD3	0.3
UPF2	0.3
ZNF17	0.3
KDM4D	0.3
MSN	0.3
NKRF	0.3
DYNC1LI2	0.3
LASS6	0.3
SMC1A	0.3
C17orf71	0.3
DLG4	0.3
AQR	0.3
PYGO2	0.3
2023-03-07	0.3
HIAT1	0.3
FAM120C	0.3
SFRS2	0.3
CAPZA1	0.3
GDAP2	0.3
FIGNL1	0.3
PUS7	0.3
COG5	0.3
SETD7	0.3
WAC	0.3
ALDH9A1	0.3
SFRS11	0.3
ZNF25	0.3
ANKRD52	0.3
TUBA1A	0.3
EDA2R	0.3
TRANK1	0.3
GNA13	0.3
PFAS	0.3
PGAP1	0.3
ATXN1	0.3
USO1	0.3
PGS1	0.3
NOM1	0.3
C10orf46	0.3
KIF5B	0.3
NUP153	0.3
CAMK2D	0.3
ZNF234	0.3
UBE2G2	0.3
CBL	0.3
ZNF222	0.3
CASK	0.3
RAB39	0.3
ROCK2	0.3
TIAL1	0.3
HP1BP3	0.3
ACTR5	0.3
KIAA0753	0.3
IKBKAP	0.3
EIF2AK2	0.3
XPO6	0.3
BBS9	0.3
TMEM181	0.3
TCERG1	0.3
ZNF2	0.3
PTPRE	0.3
KATNAL1	0.3
CSTF2T	0.3
MLL4	0.3
ATXN3	0.3
TRIM27	0.3
ATM	0.3
EHBP1	0.3
RNASEL	0.3
FBXO4	0.3
GPD2	0.3
SMARCE1	0.3
TRIM33	0.3
FBXO42	0.3
INTS6	0.3
PRKDC	0.3
MCTP2	0.3
CREB3L4	0.3
UBR1	0.3
FAM126A	0.3
RLF	0.3
MEF2D	0.3
MAN2A2	0.3
BTRC	0.3
RAI14	0.3
FKBP14	0.3
LOC147804	0.3
ASB3	0.3
STARD3	0.3
RNF168	0.3
ST3GAL2	0.3
BACE1	0.3
NUP188	0.3
SYMPK	0.3
ZNF449	0.3
ESF1	0.3
PRPF18	0.3
KDM6A	0.3
SUV420H1	0.3
DGCR8	0.3
MDC1	0.3
AXL	0.3
TMX3	0.3
EXO1	0.3
PIK3R1	0.3
TCF20	0.3
MRPS6	0.3
TFCP2	0.3
ZNF81	0.3
EXOSC9	0.3
RNF2	0.3
AKAP10	0.3
DENND4A	0.3
DKC1	0.3
HNRNPC	0.3
RFWD3	0.3
ELK1	0.3
AP3M1	0.3
ZNF638	0.3
RIOK1	0.3
PARP16	0.3
TRA2B	0.3
OTUD4	0.3
SLC6A6	0.3
APPBP2	0.3
ZNF395	0.3
CBFA2T2	0.3
SERTAD2	0.3
UBQLN2	0.3
GANAB	0.3
ITGB1	0.3
RABGEF1	0.3
MCFD2	0.3
DLEU2	0.3
C4orf43	0.3
LOC221710	0.3
CHI3L2	0.3
RIC8B	0.3
MAP3K7	0.3
RBM25	0.3
ETV1	0.3
SF3B3	0.3
ERC1	0.3
TRMT5	0.3
RGMB	0.3
RAB8B	0.3
DICER1	0.3
FEM1B	0.3
RCOR3	0.3
NAGA	0.3
LOXL2	0.3
MGA	0.3
YLPM1	0.3
PDK1	0.3
FAM98A	0.3
PAQR8	0.3
TSN	0.3
NFYA	0.3
NF1	0.3
ELF4	0.3
CDK13	0.3
PLEKHG5	0.3
PWP1	0.3
METAP2	0.3
OGFOD1	0.3
SKIL	0.3
TTC4	0.3
ZNF519	0.3
ZNF473	0.3
TPP2	0.3
RNF34	0.3
LASS5	0.3
KIAA1244	0.3
EGLN1	0.3
PCID2	0.3
FCHSD2	0.3
LOC151162	0.3
CCNT2	0.3
PUS7L	0.3
XPR1	0.3
C1orf126	0.3
CREB3L2	0.3
TTC31	0.3
MGAT2	0.3
WDR35	0.3
TEC	0.3
SLC35E3	0.3
KCTD21	0.3
ZNF37A	0.3
PATL1	0.3
USP47	0.3
KPNA3	0.3
MAPRE1	0.3
RAB9B	0.3
TMEM185B	0.3
HNRPLL	0.3
RIC8A	0.3
ZNF74	0.3
SIKE1	0.3
GAN	0.3
SLC25A32	0.3
SFRS3	0.3
CWC27	0.3
PHLDB1	0.3
HDX	0.3
HSPA5	0.3
ABCC10	0.3
TMEM194A	0.3
TRIT1	0.3
ZSCAN22	0.3
YY2	0.3
